# Supplementary material for: Development of an Autophagy-Related Gene Prognostic Model and Nomogram for Estimating Renal Clear Cell Carcinoma Survival
Source: J Oncol. 2021 Feb 18;2021:8810849. doi: 10.1155/2021/8810849 (PMC7910047; doi:10.1155/2021/8810849)
Supplement: Supplementary Materials — Supplementary 1 (Figure S1): correlation between ARGs and KIRC patients. (A) Spearman correlation analysis of the 47 differentially expressed ARGs. (B) Principal component analysis of total RNA expression profiles in KIRC patients. Supplementary 2: based on the primary filter criteria mentioned in materials and methods, we identified 220 ARGs. Supplementary 3: based on the primary filter criteria mentioned in materials and methods, the clinicopathological features of 215 KIRC patients were extracted. [file 8810849.f1.zip › 8810849.f1/Supplementary 2 (1).txt]

id	SP102721	SP102729	SP102737	SP102751	SP102765	SP102777	SP102789	SP102810	SP102821	SP102833	SP102854	SP102889	SP102905	SP102937	SP102981	SP102997	SP103013	SP103029	SP103073	SP103108	SP103148	SP103164	SP103180	SP103205	SP103253	SP103281	SP103308	SP103320	SP103332	SP103348	SP103364	SP103372	SP103388	SP103475	SP103611	SP103647	SP103661	SP103700	SP103736	SP103748	SP103769	SP103775	SP103796	SP103802	SP103757	TCGA-CZ-5467-11A-01R-1503-07	TCGA-B0-5711-11A-01R-1672-07	TCGA-B0-5690-11A-01R-1541-07	TCGA-B0-4712-11A-02R-1503-07
AMBRA1	3.156960679	2.829088817	2.509330408	3.306518	1.24430514	3.034831709	1.320822	2.374551282	3.619205446	2.56199092	3.355965101	2.752930782	2.092511	2.384155736	1.443217674	2.294576036	2.203359739	3.022507752	2.942888287	2.825	1.804840786	2.78336952	3.019623785	3.230443804	3.638161988	2.313240734	2.836114382	2.711181165	1.737849888	3.360650175	2.466378954	1.838582083	2.597098547	1.903967708	2.695673035	2.553871732	2.85980008	2.544699449	2.105729169	3.18919833	2.124632839	2.940149484	3.781032002	4.814620176	2.552284036	5.387289671	6.107261904	6.213968614	7.458547487
APOL1	36.10236644	13.19633056	9.517885996	8.034698	4.554076504	18.16843472	5.181705	10.13253864	24.97198938	8.900145626	9.745232934	6.30789363	10.40699	17.49338219	12.08423096	11.29067026	9.687519718	9.991197927	10.37011364	10.19605	10.42930565	7.195591399	10.36228341	22.64065573	13.53215468	10.5984831	27.84064312	34.14561485	9.277818276	9.257033428	8.619580036	8.43272191	16.94982227	7.376290691	16.3304069	20.75276025	13.47429101	11.74942451	8.550387961	12.59573077	9.705578389	14.85870363	27.32659997	22.06598301	9.830695898	21.11308253	18.67488081	13.59518539	29.09563071
ARNT	7.430757417	7.4362232	4.760042042	6.501404	3.959547683	4.294081514	4.244271	5.290969029	8.127403583	4.852833757	5.378868658	6.66698015	5.951221	5.751018145	3.294805622	6.806160717	7.276384	6.724440741	5.84290614	6.361755	3.960346946	4.624617338	5.87907159	6.033032268	6.631936826	5.179056537	6.763159441	7.820239173	3.839769545	6.222438121	5.251583896	3.930356464	4.454827044	3.422379681	4.050363844	6.579780898	4.634809339	5.822253795	3.792065249	5.921549557	5.322341623	6.459137378	7.883945912	8.693002773	5.271728468	6.571359201	11.7983695	10.73465366	9.779265204
ARSA	5.748686863	6.268645306	10.09245279	7.69354	3.910697606	13.64610931	6.397656	8.512384221	5.643315433	10.34470716	8.925635462	6.025551287	5.694545	6.741648677	7.652013457	8.703309439	5.485314661	9.447637931	6.691177375	8.021652	11.2527371	5.806945216	10.69247541	10.44164555	12.83666347	11.24281529	11.30579047	3.823632164	5.483518371	4.765740561	9.526173914	6.309891151	8.140735969	12.73190809	11.92063279	4.478770667	13.04698155	7.609823358	9.113318325	7.688830851	6.61333877	5.365073067	6.10461216	6.216290695	9.032186229	8.270204022	6.444975841	3.443865479	5.469560344
ARSB	2.837844319	5.233207531	5.722914876	7.996804	4.340205544	7.657616099	6.085342	7.306173942	3.535970753	3.933631017	6.630705078	9.044072006	5.704947	6.066004548	4.846192049	7.408425415	6.227886	6.227989729	7.303003869	8.646338	3.918516766	7.001375361	10.10052369	5.796301559	7.342036261	7.850649618	3.619016627	2.028083434	6.479427785	8.540246757	6.673260399	9.936434504	4.444905253	5.576911366	6.090437309	2.101744427	6.502386507	5.067319377	4.853825883	5.687679627	5.521117421	5.426465605	4.023607278	10.90840637	7.976088553	4.184109321	4.398571807	6.736593523	5.378471608
ATF4	185.9488728	74.70363238	66.17042008	49.99919	92.25042069	63.91807005	99.42687	67.89735303	82.25719642	79.0062041	58.09869002	54.99097979	87.84518	128.6681848	84.01191008	79.02476265	65.30706	49.86471268	46.09356054	67.16906	81.33196727	75.61219902	74.00771655	84.01359111	53.77328532	74.35813127	150.8463877	65.40340772	85.64477314	81.29653989	50.85120961	94.16720818	68.38246488	83.43659415	67.18865552	73.27707825	75.71047493	78.9645139	67.25563987	83.59045658	68.47901807	58.41704597	76.65249786	160.9595485	64.02109359	53.11023625	51.38308935	49.39618913	42.54310664
ATF6	9.953869469	12.06031269	7.727866416	9.391878	9.659516215	5.943697831	8.826079	7.090554543	10.76798108	8.650557294	7.339431688	10.12535491	11.50281	7.282860371	8.435140863	11.04293026	12.60467	9.212141685	8.355563381	9.725152	10.40573771	7.08352307	6.740677897	6.688955181	9.037421203	9.065947668	9.686070592	7.429062786	7.102338976	10.5144802	6.756636534	6.845210353	4.991038022	5.730500833	5.860026659	10.71788691	7.627238183	9.645344583	5.026936524	10.66263169	9.676959739	9.603756519	9.262926881	11.22312982	6.407675782	14.45012272	14.31495358	13.76082601	17.57625035
ATG10	2.60300412	1.733430377	1.642644171	1.516224	1.59842362	0.952235553	1.549762	1.481441275	2.254858819	1.171148103	1.267298115	1.300038295	1.502891	1.355785606	1.819208554	1.868153798	1.153325	1.224990004	1.247449203	1.06521	0.956057004	1.021126568	1.403060277	1.822281674	1.261057526	1.380247143	1.333763196	0.94980741	1.353089355	1.548723491	1.270557101	1.28512357	1.091641997	1.4034942	1.245294745	1.944549421	0.987522466	1.679346715	0.921707223	1.379713025	1.507744946	1.387559329	1.951832428	3.173250561	1.174466311	1.50387557	1.921075249	1.410711767	1.483009964
ATG101	13.03085251	5.543624272	5.63990211	3.382127	5.645317757	5.340151767	7.804395	6.078364435	4.420922683	5.505750649	4.12209531	3.883038365	4.819395	8.101893288	7.591442262	5.396852193	4.56238	3.736971561	3.840131405	4.242994	7.503169693	4.897282666	4.811840515	7.824770339	4.642641576	5.260340384	8.955923896	3.457520342	5.595643207	6.272571267	4.297617973	6.365036221	5.106191149	6.368635517	5.774129381	6.55150248	5.521025991	5.890974761	3.894003552	6.938447238	4.952857197	3.59640452	4.743987171	5.165294293	4.161017438	10.95463528	5.516084518	5.407737857	8.184334051
ATG12	5.132466246	3.911839889	2.285682487	2.444656	3.160801327	1.918696098	3.064318	1.786294754	2.533634614	1.87027707	2.272636252	2.717693088	3.840805	2.724578066	2.754156624	3.485943881	2.921954	2.190695065	2.41924339	3.092869	2.076875439	2.069154312	2.308153817	1.961716854	2.700952331	2.624512031	4.297295151	2.880221048	2.753765394	2.627121692	1.748843089	2.383743686	1.561768962	1.882113334	1.792000386	3.075644309	1.922460984	2.365445376	1.093294031	2.43009628	2.636407382	3.259902553	2.887281772	7.90091516	1.669702017	1.447487686	2.334108	1.885186033	1.870463742
ATG13	10.87003877	9.790109519	8.24279241	9.711464	6.885361844	9.258975087	7.542677	9.192594321	9.805243489	7.384536414	9.252930469	7.918400685	8.480253	8.781361486	7.424530949	7.996284584	9.573407	8.987155948	7.712844613	8.435778	7.80699688	9.288652821	8.945033357	10.4934194	8.807044668	9.112898087	9.815199158	8.939683935	7.682033533	9.416018106	8.137005692	7.424433298	9.321285224	7.395150783	9.358420996	8.320114675	8.657577848	8.879745272	6.338903458	9.770103743	9.342489086	8.089989169	9.803586425	9.579927979	8.207133425	13.68237818	14.9734227	13.84338423	18.15535447
ATG14	7.473393463	6.514120633	4.035227808	5.140849	6.073981713	2.852151561	4.553674	3.403733906	4.794539896	3.819674974	4.740500381	5.82232613	5.792326	4.872759479	4.634608458	5.613414356	5.97332	5.584479409	4.461650722	5.74574	4.263888474	5.04818956	4.713037692	2.869648488	5.278504611	5.626303141	6.34304096	3.916247744	4.880315553	7.21870447	3.054342285	3.911502835	2.525686845	3.300066457	3.492633797	5.252631369	4.016565473	5.202986766	1.609681755	5.252545189	4.424312238	5.884322775	4.155856911	6.091657198	2.891783891	2.596393976	6.668196966	4.724720163	5.724701505
ATG16L1	4.56044843	3.950769677	2.998936691	3.07893556	2.670283241	2.839679958	2.647483197	2.874662208	3.114050555	2.959083832	2.87877646	3.341716388	3.341669	3.807463305	3.389067466	3.623353425	3.49797478	3.383693368	2.941562374	3.125531	3.116464872	3.033614996	3.222485226	3.207133717	3.574529736	3.604135636	4.428520407	2.885489012	3.360503626	3.672643338	2.953213627	2.909081785	2.260170924	2.65416397	3.257345486	2.982280231	2.780040273	3.427253533	3.031952481	3.921033583	3.455688231	3.617087867	2.863484497	5.777225731	2.809041413	2.939251025	3.801667223	3.205961	4.80548914
ATG16L2	2.831335044	2.334395284	1.066571836	1.022861	0.605840107	1.623438956	0.7571562	0.71502716	0.85839974	0.78447219	2.131747156	1.223287481	1.519923	2.279414376	0.511331503	1.814754158	1.354183	1.288020928	1.622370155	1.55076	1.095760364	0.691293734	2.358398726	1.384803792	2.050316949	1.068759368	5.785272579	1.623350988	0.692447589	1.355481379	0.569010254	0.883210124	1.199931945	1.079399467	1.141270909	1.747160843	1.400339116	1.927054258	0.454705759	1.033487365	1.046002565	2.231371264	1.754550571	3.173615249	0.541086233	0.777339107	0.583735479	0.330901736	0.432602007
ATG2A	0.568649533	1.115329096	1.49862262	2.456366	0.408183177	2.315964845	0.3086162	2.035996485	2.118112041	1.638092605	2.42333065	1.637016915	0.6456722	1.769959378	0.741017753	1.162125579	0.98399217	2.653414001	2.394260497	1.915634	0.922001106	1.571605148	2.486890651	2.508887313	2.703821335	1.217360781	1.551520077	1.80474575	0.685601782	2.00506924	2.036976649	1.240841969	2.798097229	1.157788777	2.419443208	1.126812361	2.227686852	1.744195443	1.796151751	1.623099123	0.584591371	1.479774969	2.081026103	1.812965324	2.201466994	3.989079663	5.997571631	6.551462513	4.630139876
ATG2B	2.233614576	3.721893122	1.888478334	3.370662148	2.023140888	1.874366007	0.978259412	1.788079078	2.745368945	1.910275294	2.772809039	3.458678315	1.760918529	2.410453394	1.337035333	2.413448909	3.427833356	3.361076604	2.99516064	3.875850542	1.862134221	2.35978685	2.662359407	2.000891588	3.70837626	2.668209513	2.622346167	1.973602474	2.059687954	3.543864627	1.853359356	2.043936273	1.698994678	1.36315076	1.837317477	3.441666763	2.411765234	2.495157741	1.403370755	2.935078318	2.236666574	3.367853109	2.432878725	3.899532015	1.86409045	3.581634939	4.753278477	4.603889873	3.908162122
ATG3	11.29797675	8.714258037	7.489478138	6.437753	10.64377177	6.759045402	11.17331	7.076887566	7.548029826	6.740356619	5.745130632	6.828159738	9.017824	6.843387343	10.33739198	9.075035186	8.566818	6.243488855	6.31270128	7.218679	7.766042414	6.695275138	6.212375508	6.912433354	6.821215721	7.870517357	8.560197574	5.425012094	7.871126975	8.885645612	7.26048164	7.401373076	6.291000957	7.759009055	6.833624106	10.25333767	6.451172606	7.014428217	5.468104797	8.237074155	8.128746474	7.257955428	6.264499022	4.670441565	6.531664193	7.84210977	8.146602304	6.527561431	8.675150695
ATG4A	7.92802613	9.122794165	8.47155757	7.029121	11.51028091	7.089754809	9.727914	6.227012785	7.492326577	7.783448156	5.854557018	7.658412042	8.744661	7.521567956	10.08230782	9.468436697	9.466843895	5.709338337	6.789243353	7.171618	10.5230612	6.478865552	6.371853262	6.502637682	7.894049699	9.513316082	7.84711344	5.728853524	8.019558645	8.162021292	7.135806626	7.127587859	6.445049494	8.977194073	7.498834139	8.353706584	7.584446449	7.485092277	4.180093093	7.405611535	9.031065775	8.638308058	6.013240243	5.000493794	6.890253282	7.438699013	7.849363502	6.055890215	7.453360322
ATG4B	5.551421051	4.755440826	4.720482588	3.72607	3.283014966	5.83623827	3.678731	3.733974111	4.77900374	3.819687528	5.647914332	4.266483851	4.134031	7.03492755	3.866879773	4.428974238	4.243409	4.208488589	4.919700616	4.598804	4.204541045	4.215265444	6.52688469	7.343896204	6.046781549	4.688799466	6.309692255	5.185887774	2.781465841	5.025427398	4.5441483	3.937402371	5.861976261	5.991764944	5.161702438	6.710314008	5.313642227	5.135007215	4.594067617	4.661559614	4.451066762	4.024182273	5.496413657	3.719399256	3.682786613	7.592392134	7.008308592	5.650629468	5.860727108
ATG4C	6.568694352	6.135032864	5.179648275	4.910497	8.845350968	3.75399676	6.484627	3.75466881	5.374005061	4.526913577	4.612783028	5.5897887	6.121033	4.400416972	6.195309649	6.924700511	7.014663	4.959434533	5.10341605	5.558029	5.599431918	5.174816481	2.35144819	3.749489137	5.378057481	6.108138453	6.937523775	3.604486339	4.510824095	6.470639903	4.828549507	4.292619201	3.51001349	4.838258864	4.003144728	5.344540587	4.742663712	5.320272357	2.861587795	5.177130246	5.921892015	5.685567465	4.361993726	5.569311118	3.725914247	3.196982861	5.599628305	5.023729923	3.841239105
ATG4D	8.224506741	8.553109699	10.87113373	8.727053	8.238146281	14.30987572	13.18711	10.97442617	8.45900343	10.18900215	9.9074763	8.067790963	9.740722	12.78083911	10.25210297	10.94861059	10.16553	7.295869075	9.540086996	8.563608	11.82087615	12.44048113	11.40320013	11.29899068	11.23203554	11.21936075	8.585279067	6.706837934	9.588780555	11.05201488	10.8028485	9.265539471	13.60160186	10.887033	10.50118598	10.50326071	9.696959813	9.642759654	8.894912621	9.811232475	10.16174331	7.775642785	8.957476897	5.375378914	11.15455918	8.324095731	8.575777563	9.084527483	7.369315582
ATG5	18.79806894	12.33459933	9.701229791	8.70930512	16.16239804	6.765704808	14.38165187	8.766588679	9.639969024	8.275742336	7.340638201	8.941773024	12.41308768	8.919415604	12.08046402	12.12661755	10.89155036	8.198850528	7.750631165	8.572734871	9.906361776	8.103041884	7.847605306	7.450439633	8.94384704	9.322661968	12.35431104	7.2897989	11.00561182	10.28862843	8.485500899	7.930177145	6.182656816	8.544319538	7.084546459	12.65887794	7.880328742	9.541934246	5.267131757	9.938843079	10.73577474	8.932871528	9.525748284	8.541870105	7.070492555	8.716557221	11.24582699	8.849190629	12.09778446
ATG7	3.650204996	2.210513969	1.813573086	1.955049	1.485637734	1.725309217	1.883979	1.595409892	1.966224237	1.786759071	1.617434773	1.763664205	2.313633	1.7556393	1.905215446	1.868088961	1.938799	1.837950613	1.649908061	1.711823	1.988269945	1.726184219	1.950145273	2.065384974	2.158233164	1.94964563	3.077075347	1.464115942	1.415465534	2.09528709	1.736407094	1.413262719	1.940489207	1.552870831	2.037005691	1.859175904	1.897381441	1.966620284	1.237934565	2.144343082	1.928587719	1.792233996	1.853189904	2.03629097	1.716217135	2.72302302	3.055081076	2.58247957	3.132602218
ATG9A	4.185158361	4.029829824	4.412912977	5.651674	2.574406954	7.337622638	2.508044	5.903630756	5.282672862	5.741909063	5.22512039	4.817459074	4.066346	5.432557564	3.898461803	4.421060669	4.628274	6.707213702	5.158904001	4.502717	3.781429514	5.949835488	5.772284586	7.308213908	6.427166313	5.43222278	5.05489672	5.002283006	3.269500368	6.391689822	5.737698015	4.624360078	6.821634842	5.06762756	6.436908625	4.523515561	5.917390374	4.876805134	4.39389424	5.473608249	4.128834224	4.255745094	5.515911366	6.240363262	5.457245881	7.856540936	8.418169823	9.42822124	8.480894808
ATG9B	0.065558132	0.035632015	0.024098379	0.06190569	0.009486446	0.031082701	0.008840455	0.051255303	0.162807801	0.021931834	0.022860664	0.023923434	0.02339147	0.035573645	0.032026396	0.034354895	0.01101852	0.015732158	0.021716806	0.03494168	0.01831741	0.002846812	0.018019058	0.165612776	0.05176858	0.048978323	0.113691058	0.055459573	0.021992016	0.021601347	0.030048576	0.031298565	0.08594938	0.019945623	0.049001155	0.105789384	0.056410427	0.044255871	0.040435853	0.045919408	0.012632865	0.041331523	0.089158756	0.21067255	0.02285916	0.181610256	0.091468193	0.091990839	0.072420458
ATIC	16.33687037	11.03771248	14.53105696	13.1691	10.31096447	17.43503885	13.17273	17.29245841	12.44425045	12.93690182	15.16405455	12.54785412	13.09749	12.64089748	16.80346662	15.53484674	14.30665	13.65007149	14.03136467	12.49114	15.43694842	12.75358663	14.72200173	20.48645507	17.74142154	15.87551925	20.973426	9.744716132	14.0439563	14.51183772	14.03581408	14.48337496	18.60673445	17.26925403	15.58406604	13.6495036	19.67002644	19.18050266	14.41582844	12.54757708	13.23567834	14.39183882	11.00863501	14.6576798	16.29175288	14.3933988	15.49480356	15.40129697	22.32414824
BAG1	23.11707126	16.29656247	17.58194755	13.41051	18.54600115	16.99003773	25.70306	22.49103258	28.56686145	15.11185898	14.63089158	11.80260169	15.38738	18.80413565	20.88014672	17.75360401	16.2079961	13.13272788	11.28779673	11.17015	18.94536543	12.75634126	15.17968598	46.0112536	14.86724094	16.1120066	16.71224274	12.11086513	16.8016758	17.41292136	16.07977594	18.09918797	18.70322315	25.17706412	17.17298418	36.21938795	16.16463734	17.00623606	13.02016024	14.9530605	18.76467694	12.77366711	21.11977136	12.22829509	14.99604506	29.3211419	19.40737962	16.91801587	30.36331764
BAG3	7.032900496	12.64412507	16.80711149	13.83479	6.198546567	34.32830257	5.951493	18.22505072	31.19353319	15.18198249	17.44408946	17.53853943	10.135	30.86205274	10.23938509	19.21739526	15.56709	17.05930918	23.56399303	20.19551	8.747246889	15.11983835	22.78166029	27.20568033	22.35982894	16.49954069	9.76115988	13.9740861	12.7663434	16.21118956	22.11019644	19.44225378	22.27389764	20.73381857	19.60193946	15.4561594	17.02637066	16.49469652	30.45135183	17.03243454	12.74216463	20.44981441	20.85216548	16.26489815	30.63830337	65.82707361	28.88693694	24.97615587	29.48101248
BAK1	14.96031016	8.888293492	5.76196293	5.595421679	6.284656318	5.993488629	8.166091875	7.714985394	15.79752726	5.850092393	5.235723278	5.375569538	7.893260704	7.069433372	7.697264472	8.283711971	6.935413867	5.66621308	4.797701449	5.005068525	6.716473132	5.042346935	4.392767927	10.67511578	6.559745476	7.233629037	10.37956504	5.677969179	4.919080878	6.099125859	4.449029284	3.822237872	5.066632712	5.693444062	5.570990119	15.71284663	6.215588829	6.704964548	2.545959293	7.657562762	6.524782472	4.952603555	9.431008231	8.29034899	5.155543871	26.78578865	8.733320828	8.35889609	24.11916518
BAX	25.8004213	9.332681819	8.523923694	6.900198169	7.285860267	13.07023355	7.274440624	9.970427345	10.23886588	8.155412103	7.997268475	4.877721165	10.12538	11.50183419	12.95213944	9.460836038	7.604018459	7.004489538	6.993951499	6.065282	9.46947802	7.788066637	8.802679103	15.25524511	9.721181887	9.356425175	25.93894552	8.31084847	8.507803756	9.021000482	7.841371619	7.61273772	11.26767469	9.065476644	12.59434387	8.970126803	9.797167866	10.55867145	6.901307595	10.35349467	8.79621722	8.240093336	11.14809961	20.21879922	8.615682248	8.156876886	6.679125152	6.431368678	10.33323848
BCL2	7.303507483	5.655826409	3.816525867	4.466824	2.887989046	3.160026772	2.646597	3.667853672	5.831675995	3.218169978	3.49767384	4.792945744	5.072907	3.852785288	3.281475293	6.093706249	4.896871	6.059707318	3.812953103	4.243176	3.001899585	2.84726787	4.019227165	3.329544896	4.820428848	3.749102808	6.094990997	4.0104715	3.501481301	4.699864353	3.303718268	3.409256403	3.57334095	2.508319525	3.084193233	6.052192247	3.713952115	4.444616503	3.453819169	4.766040219	3.313195341	4.471907915	5.860908033	23.58833944	3.339783422	4.654032329	11.07087799	9.777464793	6.828225822
BCL2L1	55.20821855	48.92522003	50.83708976	39.23382	48.6014939	51.34384595	76.161	49.12456818	49.3152435	44.42956881	50.3681958	41.40208376	53.14697	40.62715658	51.8064177	51.36386108	54.32249	48.78533466	45.29288118	45.51156	41.02871555	50.00396869	53.86709756	41.80806794	37.9795667	49.12689735	33.90085875	48.75707477	44.63502393	60.90110805	52.00955801	40.84581754	49.7780038	45.85873659	54.21429179	39.67277007	42.98303402	44.77567474	29.3771801	54.21159277	45.77468594	44.09869644	47.99451885	49.81744027	55.14040095	36.83772793	46.41651325	48.53301852	39.65639679
BECN1	17.62889532	21.785931	15.3054332	14.14389	14.19945983	12.29512521	17.36183	13.71660871	17.25851825	12.26473279	15.68272081	16.65280207	20.08708	12.85516018	16.28275838	18.81339742	21.4806	15.46017584	12.60721034	16.00457	16.86642784	13.97502742	13.03471641	13.61521057	14.93626606	14.10693819	13.99032245	11.08098228	11.39622805	17.82094986	13.49998772	10.074494	9.04267379	9.601895238	10.61982342	18.38560072	12.9330436	16.50122992	8.528166038	18.0871777	17.45784066	17.57248119	16.71219863	15.67789577	12.47998011	9.865536877	10.4344927	8.39385323	13.36339352
BID	7.781225123	3.211236586	2.373466715	2.280822167	2.892291429	3.551574942	2.740152965	3.250555951	2.723601685	2.827166252	2.653628114	1.989930586	3.450116949	3.952674132	3.989265331	3.658973587	2.832748601	2.956528498	2.170358317	1.961853961	3.009772738	2.243076827	3.321056609	3.655654993	3.280429529	2.935818676	7.010208454	2.222387338	3.382797095	3.493741596	2.703813273	3.520833515	3.367413256	4.441699131	3.174425479	3.082878881	2.783787804	3.204994577	2.911616789	2.767812052	3.073955282	2.526272865	2.22115489	3.574457713	3.041893635	1.814836274	2.274960899	2.039713234	1.769740322
BIRC5	0.93247088	0.418672909	0.226522995	0.063646295	0.156050822	0.251595227	0.103874539	0.068828012	0.23912209	0.094488912	0.092095098	0.104407885	0.4855641	0.310504675	0.094076804	0.753511471	0.207146564	0.138638561	0.234756838	0.07728217	0.129136733	0.113729267	0.10586114	0.194593491	0.202758689	0.203635204	1.399471855	0.152050473	0.134370165	0.143827844	0.123573803	0.061292544	0.100989733	0.035153887	0.073278428	0.338100229	0.094688191	0.20800097	0.067873938	0.25732329	0.103904505	0.174830976	0.219997511	1.909581267	0.141011343	0.201604046	0.199555611	0.111726672	0.190178672
BIRC6	1.972099199	3.299199324	1.313831452	4.622557	1.755384642	2.209605927	0.6798751	2.154632715	4.082463721	2.185540695	3.428941491	4.528625551	1.333003	2.697258278	1.465652164	2.498175595	2.754977	4.475992958	4.289020772	4.286442	1.725418811	2.07833176	3.462761909	2.425306637	4.496832045	2.911046888	2.969201432	2.526364555	2.023202393	4.225921461	2.1657768	2.222440048	2.021771368	1.249458874	2.140753009	3.092341578	2.842698381	3.017099134	1.678956041	2.768774767	1.630620071	4.217241173	3.083929071	5.407109405	2.216049394	4.355449039	7.770387325	7.934824712	5.115044105
BNIP1	9.255620806	6.56273656	6.099784539	3.953224	6.808309923	5.138496703	8.432298	6.238248323	5.967901379	5.325722078	3.145271951	4.599649859	4.873871	7.718061557	8.180670176	4.355027318	4.659686	2.889469258	3.298176261	4.593527	8.355761058	4.191698503	4.533175215	6.748085485	5.193527382	6.082401036	5.932642463	3.095763772	5.648084272	4.945411089	5.217461226	6.086642333	4.775601305	8.134772701	5.624057484	6.792321446	5.0870671	5.389900506	4.243833508	4.830248414	5.946816212	3.980602485	4.953923689	4.998100636	4.60419382	3.667931733	3.911269535	1.951679911	5.331775711
BNIP3	23.87826444	50.8247404	51.32392441	42.76133	77.97170616	32.81993056	90.42458	41.39458008	22.73863718	44.53132069	37.90530915	44.25685988	60.2226	33.79798643	69.63097985	57.15830686	59.15149	41.23848974	36.94345338	45.64421	53.37795743	49.32589197	37.07368949	25.92411544	34.45795559	44.30004945	17.93705144	17.69385643	52.1842838	58.22210188	51.95271568	47.38968196	30.78224935	37.07738084	30.2877342	26.33388321	39.13341372	40.91613589	28.7868578	44.38143538	59.92942126	43.38681561	22.91837009	78.42060641	42.85720597	14.0820825	20.01765207	18.46402427	16.48102634
BNIP3L	32.64719729	35.50105571	25.94921646	27.68503	32.76255479	24.43500893	32.38832	26.98006339	23.9342242	27.87715339	24.17382792	29.90922189	41.40066	24.77847889	33.67228602	38.41616191	40.96836836	31.74287073	22.539188	32.78952	25.23375555	30.50650327	24.07298056	22.81453677	27.52225306	34.22575483	27.81278503	24.70437063	34.72091649	27.18421891	31.02906342	25.82176306	24.66397705	22.03401549	23.79193652	26.76971909	28.66374042	27.41294127	22.20767463	25.36401157	33.81066109	30.78439017	29.64593335	85.32589291	27.90228937	17.02624614	35.8633102	26.95911477	23.42673176
CALCOCO2	11.85504865	13.20528217	10.80363265	11.727	8.897644018	13.02757704	8.270099	10.53766836	15.92480396	11.35648475	11.70325764	11.77585023	14.52139	11.90593945	9.280852523	12.87593845	13.59961	12.43125879	11.37750694	12.57529	11.49353352	9.51389019	12.89980448	12.48346512	12.15998487	12.70478135	14.00934152	12.63838335	9.902406189	12.91047521	12.27357114	10.85411592	12.24305008	10.0295113	11.22903337	12.73581267	11.78171132	13.54732687	9.676033751	13.23479027	12.27157404	14.8991646	11.89234493	23.31949213	10.66185946	12.46358955	18.08605936	13.55488689	14.66633298
CAMKK2	6.351318808	5.444192883	4.4402443	4.512703	3.904845331	5.12840752	4.354425	5.197212982	4.972597108	4.51548923	5.163711188	5.05323567	5.396337	6.024159989	4.062401862	6.540019976	5.030535938	6.443599104	5.239307886	5.115467	4.040111393	5.488281213	6.255852803	5.321328764	6.167207515	5.39281151	6.235792137	5.449133098	4.539191311	6.793710897	4.466097471	5.255561788	5.164445892	5.571455536	5.636368796	3.6756742	5.427355184	5.30599478	3.067237686	5.30928768	4.993591562	5.863587076	5.462491387	7.987489018	5.43606396	3.807212324	7.422080977	7.142160278	4.152877099
CANX	106.2001395	123.0148897	99.51759521	135.2242	106.9593608	96.6613712	112.3538	96.77912762	89.62298226	102.3846164	103.7521871	128.6982119	110.411	83.66898327	116.5116456	125.3676009	124.8724	119.9039588	110.6288451	148.396	102.4181258	89.18466296	99.82067612	73.00504611	108.5318306	121.4750524	101.7462582	82.92052439	102.1855654	151.5028717	97.96377162	95.85149608	78.50700473	86.5021828	84.80272123	72.04836294	99.02388947	118.8846263	73.16351751	117.1655503	99.98074769	148.1047906	78.6933625	306.0785705	89.43701559	109.5259269	129.0833953	128.8577112	130.3541377
CAPN1	10.73383304	9.791829387	7.818586735	8.31131036	3.658005819	11.18771555	4.993297401	13.68978166	20.38615614	7.517323853	8.428303496	7.025667617	6.710831289	7.595116326	5.562650134	6.963283883	6.854511275	10.56659172	7.257530739	7.305770785	6.67341709	6.564918725	8.946387894	19.78712354	9.669388068	7.741857296	11.52047429	10.58398651	4.958789805	9.261107389	9.709336642	5.526070427	9.953542475	6.721334336	9.11630976	14.89157366	9.613418409	8.348401333	8.055728391	11.70949506	5.672542117	7.090311247	15.70315872	14.51781491	8.898586513	42.15933141	25.24194859	23.26784449	42.70307672
CAPN10	1.852249672	1.081303421	1.077004094	0.8712151	1.368555687	1.357212772	1.226164	1.075137251	1.641327114	0.95451454	1.579786013	0.953898339	1.381865	1.231333739	1.165349031	1.378515663	1.127328	1.309896347	1.282933241	1.064656	1.231969607	1.250360462	1.454026977	1.786583826	1.392468493	1.10962955	2.41956077	1.491748599	0.813406797	1.535033786	0.971180308	0.933422955	1.339285459	1.308510218	1.296736002	2.347664871	1.262616476	1.20905023	0.761637484	1.454645023	0.859860522	0.73604397	1.774785913	0.974003975	0.990796186	2.3799351	1.475156917	1.508327602	1.851102181
CAPN2	30.87385825	28.57423541	18.31815135	23.27803	19.29382065	20.05989588	16.64456	26.97991681	34.03311598	17.01692891	25.67756486	25.24543867	22.04592	29.02236654	22.13141573	24.8217274	26.19286	28.60634682	20.6687401	27.99888	16.52646645	18.22503578	22.64594815	24.49594362	24.19137616	23.92502038	20.94664745	53.96372755	15.0981079	32.28753946	25.01869431	16.43762773	17.8338833	16.4382296	18.38895369	38.86688879	19.16843324	23.91575452	12.47125006	32.88308509	20.13820967	28.543561	40.79361218	26.50257672	24.92940133	46.9001257	56.4988278	47.29654078	47.39738967
CAPNS1	225.2775095	171.5258153	179.8055257	164.7934	89.45277921	241.5865761	131.8053	265.2983079	300.2866191	183.8284421	155.2557859	117.1799036	132.9437	216.2748832	161.1259217	164.5974129	162.8786	156.1681254	146.398679	128.8175	166.821244	146.2396992	174.0683755	358.3080754	179.8008322	191.3837327	229.3446758	167.8319123	154.1231181	158.7380236	207.8377504	163.7808235	284.1181001	236.6852867	245.4312849	212.497879	193.595167	166.9841825	195.3819171	199.4476586	170.8428545	132.4371801	229.6979066	182.2579846	224.5511286	121.2522077	106.8972303	89.50551302	139.050279
CASP1	18.95223012	5.337850183	2.146693465	1.397276	3.458532435	2.737975776	2.944299	1.252899654	1.945863878	1.986384031	1.729792288	1.275374266	6.261891	3.076276946	2.643636566	5.258126973	2.681218	1.542110876	2.285597819	1.795606	3.304045336	1.395263234	2.037418691	2.819560846	2.70046675	2.176969137	18.53662717	2.241283635	2.995316062	1.962642873	1.246647463	1.686488809	1.551974168	1.462057478	2.558659777	3.340159491	2.34207334	3.376373423	1.033128523	2.921799758	2.943700356	3.880846726	2.430220645	9.295412884	1.277603446	1.395373772	1.735184067	0.993634151	4.049072961
CASP3	14.79061013	6.545511497	3.712847844	3.39905	7.747635327	2.86634179	7.298105	3.434500608	3.503835608	4.663536988	2.804169724	4.729953936	7.891134	4.85715674	6.203247265	6.081726498	4.694015	4.141051074	3.528073789	3.938025	5.112434068	4.279271656	3.44042497	3.553235529	4.275582062	4.141463061	9.739317374	3.040012928	7.262071523	4.585316174	2.595028553	4.7899436	2.722441428	3.241431265	3.756132403	4.670205362	3.602054405	4.937611289	1.695837006	5.161486747	5.353859729	5.063353929	3.886825058	5.101936247	2.49133011	6.150254193	4.900479024	3.559117327	7.106794258
CASP4	13.24148661	5.307819661	3.664373968	2.081686	4.212866723	3.615777086	4.415923	2.108621582	3.485853598	3.146648291	2.598196724	2.34218496	4.786523	3.402097819	4.117099184	5.201747776	4.378171	2.213215409	3.325219853	2.586983	4.753508091	2.207102074	2.721681882	3.625520014	3.938220729	3.156885666	11.4458946	2.710763382	3.642799891	2.648319164	2.093754125	2.79737988	2.459983214	2.625648871	3.190394277	4.837063335	3.454397482	3.754382977	2.10423053	3.585939427	3.933247395	4.524055068	3.200612535	4.385252946	2.054010165	4.569465222	2.757915752	1.924330837	5.580508633
CASP8	4.260809118	4.051552211	2.07271181	2.142717855	2.934862	1.239722707	2.653540701	1.307766457	2.182636644	1.742001537	1.923261474	2.873531727	3.84247434	1.449568357	2.761630966	3.553895357	3.026862042	2.49224379	2.294813782	2.534522778	2.209613298	1.906375291	1.344237561	1.354673891	2.434562877	2.380773407	3.040969055	1.768506958	2.254409928	2.597325676	1.684534153	1.584069693	1.169228679	1.181616098	1.352741288	3.216214332	1.732815971	2.478793422	1.003826773	2.483192914	2.089961238	3.025328024	2.597927905	3.919844378	1.627571196	3.089104455	3.265887515	2.370160552	4.720081586
CCL2	365.1226645	107.5672131	59.95477248	23.60843	54.85730013	20.89216078	69.52761	43.68621846	16.61625428	109.0588741	4.682046009	18.91168453	13.12103	74.94565143	42.1352526	61.12589017	22.39480391	29.43087044	26.19847826	29.68287	34.65864223	41.18678357	11.65641061	107.9735162	52.04333586	52.95995752	174.4942745	11.59519876	105.6605305	45.10002667	15.00552302	91.42997066	43.7662874	19.57199035	23.52077366	52.15815502	88.16439442	42.09915612	57.41562096	70.00119944	33.07498994	103.4075066	103.6613044	10.47114115	11.83994424	123.7364811	19.17362919	5.187906996	16.21278626
CCR2	5.725355349	1.499837719	0.611369361	0.2254985	0.569148658	0.414408253	0.1767973	0.08786035	0.195356278	0.187974556	0.257515131	0.187469048	4.457447	0.357164515	0.548987168	3.352813174	0.3966402	0.283159883	1.012555821	0.2466306	0.791956889	0.112238229	0.185326472	0.510999484	1.308917871	0.329370615	9.02971359	0.697159362	0.731342621	0.573940204	0.257541974	0.169895116	0.198898102	0.119665726	0.580338453	0.75437891	0.725228344	1.448276974	0.158431916	0.865850855	1.136881733	1.225692789	0.359158362	0.113497609	0.166534157	0.221016714	0.619100837	0.543343536	0.231216839
CD46	36.23254896	38.82488208	26.09168878	34.73797	54.6773103	21.47040757	36.52022	31.54673026	53.37347287	26.66730639	27.01513585	35.99365627	37.13975	23.85925645	31.69485336	36.03360558	42.881	35.13568457	24.57914431	35.21168	26.97612457	28.66188879	23.54938924	22.92568488	28.8134196	32.86283023	27.55788556	32.24660001	26.20610393	41.6257829	28.59481911	21.69234775	16.49717614	16.78028667	18.79621971	46.98199886	24.59330901	30.37761903	13.22694998	34.21330131	26.45698888	35.36225854	40.67002292	38.63196382	25.09810291	47.42480302	54.05730169	40.85789216	51.23184422
CDKN1A	38.31451949	24.91302001	8.163180143	8.559436	4.006105117	26.4478146	18.91674	16.22338785	24.91157685	19.02013825	13.7027007	9.116134386	20.17123	39.99908416	11.34912469	13.86233133	8.707403	8.309022011	7.336766989	12.66843	9.217040836	9.282421714	5.130740328	35.33270512	6.613230072	13.76905192	37.16859668	22.45768272	18.71379044	7.27167376	6.608378047	26.17477053	6.471043978	8.281856356	11.64017197	17.49616255	8.147469843	11.30550444	14.03486524	27.72180111	11.21315653	15.62923897	33.86620092	129.3711952	19.31968506	374.0189988	20.54809408	6.336936008	89.59433878
CDKN1B	32.43165538	18.96246873	12.80383151	13.68715	21.54109226	12.42966347	16.26733	15.84324558	17.03916129	12.38995288	12.60119601	12.75133612	22.86143	12.01979717	17.36969716	15.07811032	15.14995982	14.29830292	11.58790224	13.51274	11.67080991	15.32643897	13.40290532	11.68710093	11.20525952	15.45491446	21.45640956	23.58751256	14.49822568	18.69416747	13.97131309	12.67035719	14.27313291	11.87327624	13.2639429	18.10006455	13.6943815	12.68467221	6.285614378	14.52184988	12.61022185	14.14137545	18.13467683	31.66584767	13.7182316	9.92460317	22.22261332	19.73306099	21.88547806
CDKN2A	0.082942482	0.019034082	0	0.006200453	0.030405094	0.049811721	0.0377795	0.005867101	0.019568128	0.017573479	0.020934548	0.016430831	0.06247683	0.040720503	0.038493033	0.033033354	0.02648667	0.02521164	0.013920946	0.0164694	0.02609302	0.027373032	0	0.053080699	0.013826995	0.012075451	0.433800271	0.074064155	0.021146042	0.005769556	0.01203862	0.008359609	0.006886928	0	0.04283292	0.02034399	0.032285993	0.058027455	0.009257237	0.033963855	0.040489709	0.026494407	0.064296793	0.868150896	0.013737394	0.080757621	0.028263464	0.010185611	0.043344304
CFLAR	4.5878202	6.366970967	3.696357392	4.368846663	3.922105757	3.090866054	3.702875547	2.473977765	5.198359267	2.89468096	4.515711366	5.758709615	6.374316282	4.294235743	3.690304493	5.395439239	5.477647792	4.760360516	4.752452739	4.675117845	4.146324412	2.94959912	3.657406298	4.319287226	4.927838596	4.3741906	4.963532033	3.905267857	3.249657065	5.27491354	3.607846091	3.61295439	3.207291382	3.227859984	2.517792716	4.632780818	3.173249317	4.1660118	2.698534215	4.780459049	4.007959606	5.291673346	4.716340677	8.416892113	3.508419843	6.683191328	8.652615579	7.148958716	6.960024722
CHMP2B	22.2356778	18.14025214	12.27289333	13.90169503	18.08800351	8.68765485	17.56355694	14.18764219	15.14410544	11.47676048	10.18655499	13.828581	17.57374	12.77323248	15.09314813	18.34098108	17.75173024	11.28730052	10.54100199	15.31631	12.54147553	11.56581975	9.86543003	10.57708974	12.65626789	12.87708609	13.52939805	11.60672343	15.839706	12.40156549	11.9092164	11.88608851	8.977623066	10.42711885	9.718970274	14.81174125	11.22325164	12.67349375	8.223511016	13.47007487	14.91307307	14.51832285	15.56733835	11.40875869	12.45062971	20.03501426	16.64544206	13.36812226	18.10325228
CHMP4B	102.401756	55.30155892	57.84112599	46.28288	44.69803703	65.61465568	55.04642	63.89143719	78.86340659	51.27108411	53.01924868	38.76975374	53.88006	66.02661793	64.33848607	56.25475845	52.81638024	50.71729283	44.66156137	41.35114	64.18473975	46.18378412	54.58724536	84.78049218	54.10428385	58.76297276	82.20941032	51.97876836	47.79243088	59.03620524	55.54649959	58.16136635	70.35261976	68.35215477	64.09364924	72.10341408	58.74148171	54.33633031	53.9865177	59.39109375	52.77042162	44.01044089	68.26565532	87.42367425	57.2083991	94.74450393	75.53084413	69.59595179	99.98973163
CLN3	4.667659566	2.980198553	3.334877747	2.750353	2.064056374	4.331280787	2.584581	4.141220522	5.841600645	2.889825941	2.754022705	2.19387163	2.771303	3.172958775	3.170354516	2.794970578	2.61332	2.806430958	2.700075479	2.374943	2.579981124	3.031636971	3.421373914	6.374203847	3.439767977	3.217879371	4.565451477	2.429612425	2.312260485	3.269572554	2.95933813	2.636555413	4.181550795	3.322206847	3.606056975	5.512787342	3.114723544	3.430833934	2.669849651	3.766362025	2.398668965	2.630840032	3.693062052	4.425179938	2.957952413	7.373093584	4.282565527	4.097083197	5.832972665
CTSB	122.3806567	147.2475171	247.9905274	220.2903	213.3274925	275.4615997	269.5801	192.1479928	47.68565681	289.2548386	158.829724	234.2222458	217.5258	229.6573479	273.9798257	227.9113758	246.8046	166.8424888	247.1771298	244.634	220.6782264	309.6653113	208.9961234	147.0425829	250.2550572	131.8433049	185.8881114	46.28618665	286.8006847	226.1403874	260.1767953	224.8726633	318.5016104	200.5554996	201.1186704	35.02020422	209.309013	208.9566079	149.378639	172.6949664	306.048525	195.1957395	64.14613697	122.61576	175.9562542	71.47309775	85.65519284	128.6674081	65.56702647
CTSD	218.1204028	173.9361562	191.53571	156.0548	68.01089243	304.8726012	159.3922	187.4030544	171.4083623	184.2366389	160.6122005	101.8580474	131.2067	155.0391092	219.4751983	138.274694	130.7763	144.4677751	144.8970275	120.5299	216.7515343	162.9606666	153.3957816	317.114095	175.7405902	166.8793609	210.8053994	206.2869886	160.7355614	150.3796882	183.0001937	101.2527934	282.8716921	231.2506232	262.6879661	144.9148061	189.2115188	168.7021474	295.6638699	157.4292533	147.9014629	139.7892318	184.5508918	87.11588837	232.3877597	602.3700331	221.0015597	269.5158771	492.9796036
CTSL	81.25696759	79.30498421	104.4372786	82.66692	149.1815931	104.7988957	143.0673	79.02026252	78.83890677	130.3265436	99.63110539	107.2501115	116.4063	86.39594644	150.2736987	107.5465983	95.23343	100.2563675	89.253599	98.5688	158.5524564	121.0148501	100.3550555	81.66966199	100.6550795	120.9300574	81.73375735	51.29986581	98.7897382	125.1076241	94.15552371	118.3648025	93.96112388	115.6805894	94.85406365	76.98376024	116.354146	102.5259576	74.11636885	96.00280515	141.8852008	93.71198427	60.96040616	109.7771088	87.42911173	87.14283372	83.36106723	74.79993563	85.54450861
CX3CL1	9.912246298	7.062964625	6.443486906	10.83775236	3.079323771	11.23274147	3.908122544	13.90447361	15.83257771	10.15286822	7.163900868	6.59043847	4.403147492	14.95250736	4.52142271	6.50606715	5.185242375	11.03366289	6.907645191	6.39926618	7.681858957	10.23645701	8.653096302	13.83368803	9.371045387	8.308876863	8.366965326	17.3992706	5.292253746	11.72107202	7.050243819	13.22811116	11.63316816	6.727721188	11.54886641	9.798353124	11.02794886	7.917519492	13.38197247	12.13449134	4.553285404	6.56006913	18.19907316	26.3303313	9.357688412	27.29717801	28.06198668	18.30903802	12.7579695
CXCR4	88.61498716	32.96656758	6.711823369	8.360416	4.435414832	13.84218597	4.086747	7.078763013	5.457307984	7.099124497	7.038011057	2.202677022	71.44219	11.91695401	4.146655097	16.11874198	4.818859	10.77314707	8.585389651	3.495101	9.767759026	2.703025343	5.456718129	7.852869329	5.8587415	7.55562961	95.05096828	21.35591285	9.871131993	8.929233343	6.33299072	3.917337671	7.245822595	3.22810363	8.856640357	6.562482698	8.034186556	12.44411461	4.404450907	10.03107349	6.724359451	16.25650753	17.64939263	105.5579495	7.144426788	3.860687812	14.7805969	8.095705733	4.674063409
DAPK1	7.76130883	6.772943478	3.839255785	6.164102	3.193690147	3.442558778	2.807193	5.024055973	7.540080486	4.013412	5.517086176	6.898576171	5.180509	5.931050726	3.206061219	5.306831692	4.624087	7.358858439	4.914324816	5.859369	3.177249753	4.872134482	5.966764552	7.219227413	5.93853809	4.794346549	8.096677985	6.21046865	3.998831619	7.723741824	4.05179251	4.40432074	3.212000878	2.939970949	3.95792447	7.459147378	5.115952029	5.965374383	2.679396432	7.477268877	4.869524372	5.474547286	7.800991052	10.01844136	4.200073865	10.2395398	12.926208	12.92063083	13.96695372
DAPK2	1.461290805	0.719624	0.429261236	0.330534074	0.349169532	0.40489621	0.334765858	0.252872808	0.77680548	0.302303274	0.617350637	0.319919319	0.736965756	0.729735006	0.407487109	0.549514373	0.385533191	0.425356467	0.331575931	0.450183601	0.349591716	0.395847628	0.683701188	1.192056345	0.529293481	0.311587275	1.564630892	1.104660401	0.34377259	0.363187024	0.170679624	0.232298829	0.437429977	0.380666514	0.50201083	0.81529674	0.5932314	0.606965582	0.225743261	0.314598591	0.470720907	0.672376002	0.960196493	0.191463379	0.262282567	0.219848208	0.280643404	0.211635023	0.147036921
DDIT3	42.39711767	32.93867407	21.34029117	30.13642	23.20744436	16.72322949	27.79351	55.86660629	21.58087815	30.09699812	13.78337842	23.52778201	19.52802	63.36914991	23.43176751	22.8635081	20.69	18.44822954	16.81640354	23.90506	33.56734882	17.66996225	17.32747012	18.68385254	18.70900551	25.91773734	27.8842908	18.59459587	34.97052533	28.40605259	19.32680616	27.65840088	34.9282802	18.61300641	17.4949642	21.49545019	21.0382725	23.12155722	19.27040812	43.36694723	21.83767385	22.62498338	22.803049	11.56117325	15.13596008	28.48713232	18.84576948	10.06557988	15.36473402
DIRAS3	6.580142823	3.762274879	3.767210583	4.843764	5.153513145	4.458043818	5.610176	6.780034532	1.33328078	3.900359294	4.840520067	4.278561759	3.249558	4.466677973	4.855955665	3.550669789	3.805905	5.969791881	3.662556383	4.106394	3.491903717	3.028431251	3.389573903	4.189608711	2.728378678	4.301186192	4.020939346	3.687358841	2.938646013	6.083483402	4.556071547	4.43260968	2.913024011	5.280266391	3.294075181	2.827185627	6.207403612	6.706969862	2.285669473	4.994872956	4.015253465	4.316406167	3.094089	0.566138814	5.337990479	3.12566623	5.836154555	4.439893804	7.728673829
DLC1	3.752129549	4.467181608	1.976481308	2.898187	1.413872763	2.200156061	1.007623	2.098002657	5.858838434	2.512756868	2.407575789	2.78481892	1.797441	3.026670724	1.670165591	3.44746501	2.856736	3.37959845	2.774683772	3.661446	1.434076123	2.446220716	2.362567118	2.72643322	3.05507378	2.364423688	2.996557931	6.030889529	2.716011067	3.217360368	2.078976459	2.939831766	2.477960509	1.511478757	1.937664051	5.225990076	2.750759466	2.396144803	2.70093643	3.206863574	2.032546481	4.031624035	5.91502908	5.835687059	2.087863731	7.62450696	7.126467225	7.291400259	2.570594925
DNAJB1	60.98627074	54.28637784	58.22474735	38.03466	41.41363321	42.19309667	58.04099	53.92481141	35.13767623	52.19446865	37.57348493	65.57102039	45.22574	91.02935089	62.11003528	65.56376858	48.61292	28.69698045	45.13724255	48.34342	61.34896562	71.0189341	66.48654018	51.38868707	43.82064698	57.97993695	61.47485713	24.11539301	53.41144004	38.84811624	46.37976088	55.49091471	48.08310578	51.33707906	46.51249822	42.62510767	43.7090174	43.58846278	49.28552864	76.74018022	60.00804058	39.24366262	26.60513234	47.67828471	39.5384146	75.99034071	31.88762941	28.26691733	40.53215091
DNAJB9	31.03708268	33.46064782	32.1999842	30.11677	58.30728678	20.86121423	74.92162	28.33245875	11.15435012	32.38530159	23.37295626	37.93425987	49.87641	23.92244422	55.76711112	47.32009539	41.47939	26.27641677	29.93864017	39.06331	37.12459981	36.58119127	24.54832146	14.9643396	38.06594634	33.35438904	24.09277775	17.41905121	44.93141795	36.42040752	28.67776858	40.59242938	15.75139031	26.62749948	20.9996809	12.69423384	28.80092019	29.51083665	17.23777434	28.25965757	33.4093088	34.41881187	16.38982748	33.0455707	24.22676276	14.02835205	21.49663057	17.55243906	16.13360547
DRAM1	19.99151558	17.29923378	13.49535703	11.76649	14.06605451	14.42663633	16.34463	7.93794942	10.94782538	13.41443241	10.99700551	12.0413837	12.56257	9.881539421	16.95611959	15.78177914	17.54441	8.292081217	12.07267884	15.21877	14.84526193	16.52112777	14.47332932	14.86424783	15.21332746	13.22086566	16.797005	6.335685996	19.3850362	12.83220534	11.30437084	15.03370418	10.17095673	12.4850602	11.25893001	14.56242943	13.72670058	11.81055174	9.739383583	12.74024693	14.57109087	15.05734351	9.34253568	31.37505746	8.923866348	9.390684013	11.26931236	10.5135241	16.1452036
EDEM1	7.093996728	8.229824865	4.728634828	6.243648	4.577263681	4.552748525	6.164634	5.100134585	4.887566335	4.593596101	5.307210026	6.605819027	7.339742	4.836760467	4.397787761	8.237786176	6.829535	6.11588988	5.960085953	6.425376	4.194098691	4.903991861	4.278890983	4.181308128	6.700188944	5.494642824	7.162450147	4.617489564	5.33999986	7.780426611	5.410299581	5.266093554	4.248850432	3.326800909	3.585838716	3.847082531	5.006374992	5.136015129	3.227593077	5.516095534	5.186198772	6.771512775	4.943665638	7.866421006	4.689505401	6.540898422	8.01441084	7.890463206	7.413319058
EEF2	546.2774231	453.3446584	518.0397819	521.4231	578.6535046	389.0201586	821.9344	450.4387516	304.4667443	434.4603652	527.7099282	392.4854897	671.6939	289.5376881	425.4863791	501.1199716	428.8857	513.2030161	415.7920641	406.1445	467.1230127	540.1697894	450.2018133	335.4710706	376.8211343	482.5427204	431.2237855	325.7009948	387.6446731	621.5742455	472.9111975	317.4489929	377.4571782	363.1797192	328.3511574	322.534261	399.2944487	428.4545704	367.8586654	501.9864363	412.0368457	343.7085758	328.9329565	698.1787323	569.7447991	425.1660707	475.005196	517.5959689	408.13057
EEF2K	1.802603565	2.227766065	0.839312772	1.46829	0.806900825	1.334957252	0.5813924	1.51096543	3.335028301	0.890428305	1.781763201	2.050367145	1.440231	1.20726394	0.854306765	1.68759544	1.497327997	1.631118178	1.661381773	1.818627	0.702709107	0.942789305	1.188046085	1.693742726	1.737020327	0.978453428	2.109006307	2.530778114	1.062591089	1.467724356	1.119142834	0.845393587	0.999274102	0.742863871	0.86094372	2.125506921	1.147830299	1.393145743	1.023389929	1.589352957	1.074529821	1.822281294	2.5129389	5.06531064	1.386363844	1.330397028	3.642776336	3.22546035	2.726436699
EGFR	2.927790969	3.119187232	1.642988517	4.124811	1.609906468	2.935622206	0.8170118	3.870540308	6.913387396	2.044915646	2.672857692	3.368678854	1.534786	2.120993517	1.647110696	2.155829372	2.546663	4.775057192	3.068369203	3.435397	1.823375262	1.76114469	2.911267043	3.686392536	3.764883087	2.61513012	2.649459821	4.58963023	1.71636703	3.802637243	2.988869316	1.778237942	2.21547929	1.172166158	2.09433035	5.438115877	2.816695184	2.433365419	2.174361558	2.990259416	1.314991577	3.641677754	4.963685005	31.23879685	3.218213474	9.071629168	11.27457063	10.35799995	11.39732601
EIF2AK2	3.895742336	5.064991436	2.499005504	3.658380047	2.2283591	2.742475662	1.716949521	2.985495692	4.774385241	2.39894952	3.29936416	4.682828029	2.549345315	2.84627697	2.334880793	4.000622074	4.453347103	3.837965049	3.678583434	4.710909703	2.064641101	2.478722789	3.028681908	2.976445254	4.18157898	3.159587523	3.56915273	3.848384212	3.012031265	4.118328648	2.65024173	2.401098718	2.542185462	2.087910502	2.206555343	5.318055695	2.749707623	2.994087036	2.298679983	3.782542339	3.196293142	4.254172632	4.892953735	6.756734459	2.75098638	4.0327678	8.841060081	7.177377362	6.971769031
EIF2AK3	2.665442294	3.14698104	1.736727706	1.868043	1.681250892	1.460034643	1.547678	2.0952677	2.808699727	1.898255898	1.626760593	2.350340579	1.900636	3.363249752	1.574552076	3.036884185	2.367983	2.111959724	1.964036917	2.357471	1.766369379	1.542088002	1.570204742	2.484595764	1.930461227	2.009792553	2.779623535	3.004186053	2.222003801	2.306327381	1.318082666	2.457115897	1.381554038	0.945379052	1.290450108	2.60613101	1.300092907	1.681895622	1.734607536	2.678744397	1.941354527	2.530913063	2.81903693	5.840628671	1.322377079	10.02348914	3.652613174	3.245749658	4.37153228
EIF2S1	11.65502006	10.09160342	7.416928453	7.229052	9.01264605	6.828216428	10.1975	7.491274794	9.088849947	6.974456991	6.301547194	9.17192774	11.09835	8.321189704	9.719180993	11.28945127	9.507472	7.290608798	7.406921143	9.270261	8.066337897	7.262846158	6.539535858	7.951452991	8.539122458	8.208284961	8.576528442	6.149218727	9.293803192	8.707984162	7.842989398	7.738045389	5.810371261	7.484351189	6.20448229	9.276715437	7.386947317	8.154888826	6.233734134	8.01562613	8.640236029	8.855015846	7.733562001	16.65819389	7.538987276	10.17062428	10.5033753	8.687094934	11.12565365
EIF4EBP1	16.25595351	8.995705753	10.74983555	7.960532	9.278115788	14.95289366	13.40881	11.5280827	12.9376327	10.94308563	7.5762237	6.216382128	11.83413	11.69849571	15.04080302	10.38062121	8.575238	7.787154385	7.952006199	6.533328	11.93129186	8.522655929	11.52502239	19.67413099	10.6254529	10.17820385	18.11266123	5.953349937	11.12175372	10.0052486	10.55035817	9.79932398	16.96614331	17.08401893	14.45189917	12.87018066	13.21619469	11.39683364	9.335772317	8.8052482	12.54378181	5.817090212	9.065688045	46.30650533	10.63328035	9.904783033	8.47611529	9.150190768	6.959899494
EIF4G1	8.154039659	15.60690041	14.45303271	25.37617	5.110116277	20.09218748	6.60304	20.27758406	24.40158091	14.95891315	18.49576646	19.49071114	9.847659	16.5866238	6.844882854	16.1380645	15.86334	19.41520533	23.45385213	20.47266	9.816660921	16.09190611	18.38634386	20.98204223	29.88265593	14.39042696	10.73371305	15.62511991	7.885206802	19.60001971	20.23012871	11.93930501	16.37113167	11.09398565	15.03295943	16.56944061	16.68313483	15.78181594	17.43887482	19.52022809	10.53553422	20.11473506	23.4955352	20.50412371	25.55307955	41.29654906	38.00661928	37.10861024	37.55779782
ERBB2	29.67758733	25.92482149	30.51539849	38.47651	17.72368806	47.80912698	21.04725	46.90585811	52.45077729	34.36142479	43.44726273	34.30937032	25.25134	35.19578933	24.11516349	23.30197178	28.69342	49.94093836	34.15442325	33.73371	23.17086027	41.42221534	49.10705526	65.71954667	35.96970898	31.53613454	29.08598117	32.76705694	20.39668942	46.57485384	41.36558808	33.6108803	45.92096738	36.46588328	43.57803531	40.69566271	35.33272601	35.00774217	28.60481109	38.87607892	28.59935556	31.94761606	42.12985714	36.13945778	42.52171555	45.89610194	34.58547825	42.01863772	51.05111762
ERN1	0.220517241	0.778059086	0.361930579	0.9149175	0.143991464	0.193131836	0.2730807	0.298325611	0.338164608	0.309534564	0.615718775	0.961053873	0.8720549	0.438463733	0.089547963	0.808721943	0.5985656	0.747798973	0.770297547	0.9556469	0.162592743	0.477592765	0.352677511	0.232855284	0.771991686	0.391276262	0.458450525	0.775343518	0.175689023	0.609740488	0.294062455	0.15002211	0.185389916	0.159340879	0.163700898	0.256918434	0.206011241	0.527110483	0.295343992	0.581299229	0.363315528	0.62735679	0.776372406	2.336984175	0.369798287	3.039046369	1.96337676	2.029340441	2.179662317
ERO1A	4.17131237	4.749353939	2.868369929	2.866832	3.096310461	4.049287703	2.927934	3.265177019	5.493365581	2.77039331	2.605317412	3.575368866	3.080366	3.821502655	3.319228565	3.962968194	4.852763	2.644123397	2.96416275	3.974663	3.007455217	2.676520754	3.135418188	3.633610124	3.971870265	3.241953754	5.319498239	3.88283687	3.094947884	3.159003795	2.859502389	2.883374071	3.41375668	2.494134404	2.911710762	4.297729879	2.848902717	2.657026508	2.027445236	3.051457566	2.736358455	4.691829304	4.966032842	18.5644814	2.703427329	6.312063197	4.576602916	4.046383674	9.514457145
FADD	8.599049451	4.142120174	4.02056783	2.286219	5.605454025	4.141461731	6.852323	3.181332799	2.603103072	3.189008931	3.246498112	3.254875341	5.650678	3.603452621	7.124368397	5.357605716	4.078789	3.691053999	3.140129818	2.936263	5.121750885	4.185598238	3.992736036	4.351850359	3.658753565	3.391709441	5.381847279	3.068223279	3.852599746	4.792770957	3.590251926	4.242749133	2.987452926	4.480293776	3.452842906	3.397601037	3.109156953	3.705803665	2.12829958	4.137529991	4.478786478	3.807023901	2.324253985	4.184352135	3.754225956	4.800587458	3.670059115	3.983824198	5.755167669
FAS	4.802496864	3.271320167	2.155171868	1.2035575	2.691052354	1.260491293	2.072907921	0.915610514	0.794915667	1.825095956	1.122674773	1.742668782	2.887113045	1.252991409	2.299561374	3.058266943	2.926047128	1.206066767	1.723399053	1.685607292	2.237461166	1.466698905	1.162434555	1.387444873	1.951949305	2.150832723	4.951775278	1.441728686	2.755845252	1.323538176	0.849742688	1.36912527	1.086156359	0.753524358	1.547104851	1.159250616	1.470601364	1.720826698	0.678943721	1.882278177	1.864369111	3.163099565	1.713707996	2.191546485	0.76763971	3.966174961	2.786771386	1.897009249	6.787104487
FKBP1A	130.0059092	68.63484223	47.59606692	48.51352179	48.49383042	62.06414955	55.38406834	50.92898855	93.09859327	44.79602941	43.05728652	35.19972985	66.25856	62.9660017	61.09611332	57.39826712	58.60248647	46.51051193	44.65208879	42.4332	56.06394065	37.9022261	40.59244294	72.0669971	53.11367855	55.58521627	102.7892288	55.63972249	48.91284742	51.08389805	47.42088621	50.88007141	53.51317615	47.64651282	56.39695264	80.23913543	50.85974525	53.57623361	42.12882883	61.59755917	57.77046624	53.33148768	70.67163883	98.51172189	45.76906382	52.71806761	56.26222467	44.56689693	60.50708395
FKBP1B	7.33343103	1.827941511	1.177001053	1.254898	1.411715576	1.568202872	1.619179	1.774163095	2.345153179	1.548195207	0.947072965	1.004142268	2.305775	1.338007246	2.016373888	1.109890494	1.618688	1.02050767	0.977815699	1.097999	0.955225093	0.814702711	1.048530288	3.766336713	0.823064864	1.437605091	4.317500022	2.486528446	1.812582707	1.75840373	1.547877942	1.253986241	2.115346476	2.416408704	1.291832704	3.794451349	1.399109772	1.366303765	1.454760684	1.940861172	1.638927829	1.498249221	2.517530649	0.780904405	1.330176175	3.777428353	1.823979341	1.551292211	2.498849517
FOS	497.8825031	71.3762011	78.40846008	54.87247	21.16002852	51.30213183	65.16514	104.8076406	114.2333781	120.9414429	20.33607139	55.24803475	108.5765	90.36291299	138.5034059	38.80887946	102.8743	83.89432594	59.48562524	184.61	22.94839801	96.43732665	47.41679119	61.63353147	96.55986896	75.23146484	72.14497187	15.67339191	89.66339235	48.41790024	59.33016577	103.2962032	148.6383893	53.26547447	49.5935991	115.6498685	182.6125462	80.552095	100.3606276	110.2417468	106.5054249	181.2786035	203.9245716	148.0689122	43.15722757	164.6033924	86.82907004	48.29224247	128.9858053
FOXO1	3.70146062	5.156010391	2.946873504	5.064414	2.360934819	5.050402756	1.255378	4.582027869	8.323855617	3.283840059	4.036851016	4.631884716	3.037699	5.507768959	2.023566416	4.858303545	4.006938	4.909359292	4.836720724	5.337657	2.803303039	2.846563965	4.8175893	4.891182241	5.146886648	4.524007842	5.013059679	6.0494217	3.791228516	5.268742848	5.073985541	4.530872131	5.103391946	2.380168119	3.702051963	3.180409852	3.668759117	3.498954762	3.5064299	4.042644831	3.088228984	5.569689322	6.853604185	6.995232901	5.449390418	9.84967647	8.962552982	9.813733455	11.1249992
FOXO3	7.725354513	7.997260266	4.237649057	7.470836	2.701476665	8.322348435	2.227358	6.838831209	15.02977391	4.432538123	6.7969587	8.528828755	7.387574	6.785428297	3.676878535	6.415537721	6.293545	8.098857173	5.444351946	7.803132	3.647162226	4.268642708	6.386552149	6.571543705	6.084441056	5.797032841	8.369953265	9.951092825	6.350771175	7.178179128	5.183921831	7.131222738	4.779316204	3.481725883	5.008722316	8.478468892	4.820225024	5.161462181	5.546274053	6.199863037	4.490410122	7.055287795	10.39275433	37.64638266	6.831868437	12.90634773	10.25458934	9.934983552	12.10250883
GAA	8.992015586	8.478351979	11.16294394	15.04923	4.769122346	19.59351649	6.910123	20.98776331	33.3397602	13.64744087	17.60873405	11.70542157	10.03433	16.55266426	9.163514442	11.19572494	7.59441	15.71136122	15.83341593	14.47677	11.95390117	12.10588647	16.01698402	25.72169145	18.33058358	19.08760161	18.03764286	18.17998292	10.98520056	15.46233162	19.68534941	9.729176314	23.41174005	12.36921571	20.90691411	15.82052485	18.15236096	12.62684484	15.77881292	14.46372919	6.790024503	8.717902396	23.34111022	21.83036048	19.61196026	43.68776311	26.78603988	24.78620776	37.94964624
GABARAP	469.5998158	261.0959058	233.8959484	204.365	243.6447433	273.2354181	265.1534	279.5092716	314.5593026	231.7184901	197.2052078	149.6819266	230.6414	258.1304022	339.266285	239.8565469	222.2298	199.7540524	155.827452	149.5006	279.9843698	197.2305813	208.413866	309.0593341	197.4942454	263.3278274	415.1933818	183.5058716	253.9495582	241.5211897	237.0295672	271.4241135	275.5170522	280.9092129	281.3952281	329.3546623	271.7947158	256.4515204	197.5911854	246.487097	255.5870945	202.5072518	229.0338348	210.4248575	231.2145616	32.88644363	31.83301688	24.46612479	44.013937
GABARAPL1	47.932168	89.20375583	66.84756805	68.87978	83.86900609	75.33088092	105.5541	84.54261981	77.20443807	70.10790138	72.59005611	66.02063619	78.3717	101.4200576	102.1548271	93.1669516	104.501	71.8112417	50.47549679	81.62641	109.4926563	72.18455131	64.6749588	62.40728565	70.50106795	77.7981714	38.34174075	51.43555888	65.87700821	83.86471924	73.25292565	88.6235227	67.69160518	66.00754918	64.79304078	71.36777297	73.24081252	77.82079837	44.99235361	87.70540674	61.32106023	69.88266797	76.12147304	37.37578797	70.45610135	144.5457186	90.00267585	74.91004463	135.8098671
GABARAPL2	49.81302951	34.58633198	29.29600089	25.12562305	34.50351053	30.47645477	38.17330185	35.82822451	46.75083701	27.12164713	24.67248622	23.53451187	37.11626751	31.75839254	40.07212316	32.05533164	31.74464764	25.74818135	23.06631432	25.364219	29.85058065	24.67127109	27.33433376	34.38444154	26.34086984	33.08779368	37.18958286	30.63629103	29.54615689	31.93709288	30.87172151	27.68090882	31.65977855	31.6766411	29.90520661	49.51480409	28.61350107	27.66255846	21.15021697	28.95769614	30.90696696	27.38950113	37.83454446	35.97793956	28.9755227	39.87787711	42.56753368	31.20262493	40.90010799
GAPDH	589.6765744	594.2036442	760.961521	686.6609	549.1089573	935.76868	846.2439	725.5229012	600.8863322	834.1099116	691.2397306	541.391675	587.3153	688.7552891	860.6833558	688.9062582	649.9489075	563.8708844	636.8512558	640.779	963.8835552	574.9880686	787.5841397	1016.218876	784.8340407	853.9076765	762.5482957	314.3075453	595.3575988	814.463018	837.1972306	650.7008569	1038.011537	1005.241776	907.8677254	608.009245	795.4780536	891.2563272	605.5037816	679.7674481	748.9783192	658.400657	489.8476655	1308.670406	870.7710357	600.7064143	554.3875457	483.9586805	776.6845131
GNAI3	47.83616335	28.84292722	18.60470944	18.25604433	31.83823732	14.60682361	28.76145363	16.74842521	21.45518252	17.38586595	14.4121288	18.45873182	29.11780163	20.44887627	24.00305976	25.39850725	22.87205618	19.17787008	14.21734121	18.09591353	19.89706122	18.09742891	15.00641754	17.59208435	17.46230436	23.40929138	29.69424827	18.25532874	22.72875628	23.04502223	16.12586096	20.5527015	13.98134492	16.61087659	15.15066926	24.90723072	18.59378359	18.91917042	13.23606992	22.8990542	21.49536603	19.38643093	22.03984837	42.28936499	14.75989101	3.635199214	3.706606501	2.926153483	4.17202371
GOPC	7.052190737	7.718787987	4.725900778	6.690929153	5.985814511	4.24843919	2.904493343	5.538641525	8.344823206	4.477904307	5.414742746	7.307220554	4.870250047	5.792011381	5.230479336	6.883121099	7.08582953	7.107007154	5.918147268	7.98831967	3.993928135	5.155069098	5.684886469	4.854843109	6.795646107	6.040353126	8.017939476	7.138913448	5.315416323	6.950320387	5.380993592	4.842579361	4.629767272	3.771812643	4.220487463	7.894338559	4.65900571	5.569084392	2.905639375	6.274847623	5.831575732	7.810725096	7.26641198	10.29418491	4.719394767	4.612958496	9.137305374	8.268449555	10.49461869
GRID1	0.364990014	0.047862771	0.0546247	0.1081664	0.007167761	0.039142402	0.03117177	0.047026177	0.41517287	0.030380601	0.283771397	0.041316682	0.03534821	0.061437041	0.006049619	0.065759869	0.1248805	0.035660673	0.078762078	0.05590844	0.193763551	0.032264882	0.020422238	0.105112194	0.215133936	0.019926846	0.155442792	0.090792212	0.009970025	0.054405092	0.042570146	0.023648544	0.035717859	0.030140995	0.033658411	0.099115996	0.063933815	0.091196767	0.056740336	0.029357941	0.176584903	0.053089704	0.141469647	0.682199104	0.07124661	0.106135864	0.199484089	0.250376366	0.101271711
GRID2	0.019707785	0.022613237	0	0.01473276	0.027091834	0.003287682	0	0.02091104	0.096865434	0.006959328	0.012435533	0.032534121	0	0.009675511	0.007621873	0.028343555	0.005244534	0.101089414	0.008269315	0.01173977	0.001937471	0.005420039	0.004288305	0.012612391	0.01232026	0.010759582	0.010307435	0.083591569	0	0.017136147	0.007151177	0.004965772	0.012272912	0.004746803	0.021202996	0.020141216	0.011507108	0.007659877	0.038492863	0.036987861	0.006012921	0.015738198	0.055168472	0	0.032641126	0.016762907	0.048888866	0.076347312	0.018327228
HDAC1	23.59383214	18.59159285	12.56261553	13.83358	10.9172906	14.59171139	9.755245	16.01169797	32.56784171	11.90810762	14.28814633	11.8211694	16.41561	14.6252099	14.12168154	14.25366845	14.76454	15.70694317	11.77171356	14.63863	13.20235227	11.70525187	15.12843093	22.24192633	15.93398555	13.35025567	23.10704827	20.18307893	10.48167986	17.71655015	12.71600327	11.96481523	13.63657129	11.16263044	13.90069296	28.98930785	14.3935356	16.66447465	9.644424349	17.47795754	15.25410921	16.84256672	24.56296811	22.77967461	13.02124328	32.41053386	26.40731791	24.52606407	46.26150347
HDAC6	4.188511699	8.521846024	13.80754911	15.68833	6.480860637	13.24799276	7.762922	9.768327738	5.506237328	13.2105434	15.29355457	13.433392	7.967417	12.06943968	7.47032535	10.30030494	9.098726531	11.64943609	16.43403551	14.00141	13.03243538	12.62976855	16.32762017	11.73864945	21.28157812	11.60391719	7.323972771	4.712608057	8.664484453	14.92336649	13.6324362	9.798197471	14.12615007	11.61572968	13.72285141	4.530747853	14.60434694	11.92408548	9.614725642	10.67077882	10.42015177	12.79850477	5.740341032	6.755544283	14.20115564	8.398183613	10.83321569	11.50756455	6.928578645
HGS	12.30001643	10.36722554	12.24947631	12.48137	6.544233776	15.08531749	8.358416	14.67833696	18.1277305	12.23406023	13.07197495	9.671284346	9.31652	13.71003316	7.752083928	10.55842401	8.922546	13.66558258	11.72703488	10.22617	11.59949375	12.17791165	14.55177131	18.92109334	12.54972397	12.59319813	15.97546473	12.66141755	7.41381094	15.48795396	12.31509836	10.07825629	16.4259418	11.76799924	14.65455164	12.20738042	13.58337915	12.20844034	11.59260715	14.84581374	8.798189004	8.949406069	16.39185718	17.77502139	13.32351917	7.947527965	6.253837496	6.212836333	8.18233435
HIF1A	41.38658486	55.07817371	14.2621888	17.83941	15.39649982	15.04535509	12.27616	24.11649464	48.23670949	11.95522454	12.64632922	20.42576998	15.97027	21.17091666	19.83520869	35.621981	33.46977134	16.74162295	16.32258559	21.91309	13.25856557	13.9903129	10.78135374	34.95655121	21.70357625	18.69253131	26.22965933	16.35337318	16.28302231	18.57629776	13.27380849	14.0451666	11.06047297	6.944783341	8.839590493	45.57859896	10.88951666	16.05728353	11.96755504	31.38528449	14.62184368	28.55054735	46.63315474	23.04543112	15.61111537	194.1904068	55.22082168	41.7052177	122.7141665
HSP90AB1	245.5096879	194.7918935	331.1889126	235.6653	145.6803631	296.1657765	185.1409	269.3473184	221.0952433	212.2443904	325.8310462	238.7413446	244.8036	296.0707014	155.8099555	224.2190342	235.4663412	191.6007982	248.2200301	245.2068	240.3418361	191.4192388	318.8694547	274.0280769	272.0177979	218.4608142	298.2098338	198.0049553	183.5489578	204.8439378	228.5140159	198.8588407	243.7384523	219.0138029	216.3283764	156.6951445	199.0759068	227.4312337	229.0164197	295.1883275	250.2470513	220.2489981	204.7958874	494.7831555	285.2665192	370.0923886	318.3081924	281.5671418	398.5722552
HSPA5	138.4558919	90.99953262	105.9420691	75.06451478	47.9313622	191.8810497	59.68640537	111.7413961	123.1649301	68.81079241	71.58374525	92.45846542	63.38866508	220.063654	118.7102668	86.04347675	89.87415029	69.68084612	120.4441507	125.0003577	82.78887826	60.35083307	74.88434529	131.2248934	114.6888935	90.59338514	143.3265608	97.97599679	58.8892399	89.78351891	86.37558289	85.87177955	128.6887024	138.3372183	78.44230513	72.23522525	81.28966938	84.30600356	114.1825407	118.4103821	73.43634407	116.0651493	120.4785144	116.8475532	88.21406152	184.7976371	124.5684606	106.333656	236.4546081
HSPA8	377.3704391	300.9703499	592.2803063	326.4974	695.6824846	340.6980329	725.1676	255.0084961	115.0243616	426.5219137	346.1241039	441.8781161	443.6881	298.0888495	479.8174716	440.2847273	481.9952847	264.6042545	368.9719408	384.759	531.7514006	441.6294064	365.8943905	242.3905231	321.078079	394.1839307	341.0509289	116.5502482	392.8043069	411.0402496	285.1335994	422.3279474	265.5826883	413.2735853	293.1571316	167.0592216	337.2028156	348.4185582	298.3289552	502.2778384	464.6375163	312.8038844	98.11485027	135.8702303	283.2263404	289.819557	301.7361916	218.6003838	301.6723806
HSPB8	27.37121066	32.62087318	15.58242011	8.324993	7.20034218	21.82142616	12.87903	15.76303873	3.271595139	15.32891286	6.749045975	14.10264899	21.48165	23.70115349	27.32014086	30.37309033	27.95137	10.1709187	10.98890137	9.383438	28.27569151	13.46815895	6.424826667	13.48982814	22.51527054	19.22448726	23.60058956	22.85813921	20.99578492	7.359532754	8.451812539	9.191741293	14.57723892	13.34710537	19.15979621	2.169638841	14.75925836	13.6110792	19.72369607	16.66354327	17.9890764	20.88636448	13.56448613	50.68659617	13.76773313	15.3090461	12.39211564	8.2225658	5.362320849
IFNG	0.108764969	0.062399909	0.05064221	0.0203271	0.074758337	0.03628867	0.04644505	0.019234265	0	0.038407718	0	0	0.06144581	0	0	0.07219605	0.086831911	0.020662989	0.022818693	0.01079841	0.11761943	0	0.023666657	0.034803158	0.045329385	0	0.170656599	0	0.046215733	0.03782896	0.019733255	0.027405517	0.02257759	0	0.070210119	0.044462809	0.021168797	0	0	0.074229707	0.033184608	0.04342864	0.023420644	0	0.045035643	0.011481108	0.033484547	0	0.041081005
IKBKB	4.284336537	3.550697144	2.337890374	2.434162	1.596353742	2.621860938	1.726198	2.00225652	4.07320744	1.829005473	3.039242206	2.546605324	3.240451	3.093537285	1.862784441	2.932911484	2.542456342	2.491932954	2.771288118	2.921604	1.88369175	2.09404647	3.083884007	3.141582139	3.621532955	2.257408022	5.490335077	3.446694486	1.811128243	2.730852205	1.905761864	1.768912955	1.96131537	1.899097178	1.979101505	4.086357585	2.380853868	2.933768838	1.708473351	2.987758641	2.645202319	3.440695509	3.250735873	3.924977739	1.706599183	3.105732264	4.050933595	3.328868301	3.1239318
IL24	3.93834711	0.537667126	0.280515363	0.05004226	0.030673961	0.167507328	0.04764197	0.011837966	0.105286217	0.035457757	0.084478677	0.055253755	1.424462	0.180754587	0.025888948	0.77018848	0.08906962	0.127172916	0.351101165	0.07310614	0.144780663	0.027615087	0.131093429	0.171360267	0.125543385	0.17055125	4.166297593	0.552921289	0.426660659	0.116411503	0.072870454	0.151803575	0.152852221	0.056431551	0.158442846	0.191556296	0.208457559	0.143099202	0.093390971	0.159899566	0.163391016	0.227193889	0.562166454	0.875827824	0.083153228	0.939803251	0.171737317	0.066842106	0.404540995
IRGM	0.044070437	0.050567591	0	0	0.045436953	0.033083533	0	0.011690287	0.493870641	0.023343613	0	0.021825785	0.1493832	0.016227242	0	0.109699088	0.01759169	0.012558643	0.041606539	0.01968931	0	0.027270588	0.057536903	0.010576409	0	0	0.155583636	0.014757394	0	0.011495926	0.02398713	0	0	0	0.014224206	0	0	0.038540191	0	0.011278915	0	0.039592877	0	0.019220041	0	0.012315271	0.077820977	0.006471967	0.093639729
ITGA3	20.83446239	12.07067504	7.575985719	12.04540823	4.26437913	15.42509595	4.181996169	13.2506045	12.94026326	10.85773467	11.7606367	8.159774135	8.165467381	17.95678031	6.722385406	9.195090462	7.636570254	10.72160382	11.06204671	11.04664059	6.099336045	11.55850721	11.19419754	16.2784889	11.57148496	11.70751014	18.10157697	63.10429107	5.432265603	11.63632169	10.68571421	6.830157691	15.18486362	6.950932339	15.40559117	9.208774921	13.87144737	8.429934534	7.716164237	11.68494434	6.841637783	10.35605806	35.53003794	15.37001182	12.85409389	21.68788124	19.20764748	21.45146369	23.66429982
ITGA6	14.90286122	24.71838721	12.60970627	20.04603854	10.8024459	15.82983894	9.493038941	13.31066796	18.15858623	14.03627374	15.1809121	22.96225552	16.12029	16.60409964	16.17118514	23.8943725	26.47712718	15.84232318	19.61358576	28.54146	11.96103666	15.5565198	15.20416095	9.601668957	25.68259239	20.28951851	12.09207903	15.19716583	15.4245423	19.0069023	14.63115488	16.77460451	10.51330985	10.31156113	12.13941761	14.47194794	12.54565705	12.42695794	10.37686809	17.77824178	15.66954022	26.33757833	17.22899261	48.80691932	14.75521888	22.22711608	28.17581361	25.86126267	20.16057091
ITGB1	156.5661806	97.87823213	45.28476602	56.41532	81.59920662	38.98312991	57.81526	47.38710889	84.16675459	45.23185181	43.65075818	63.97631937	107.1676	48.83728531	64.08862735	87.0273251	75.83848	64.09430526	48.4440692	60.26406	54.35544644	50.52964666	36.00669275	46.08839301	57.44414191	65.02601692	99.70175093	106.1810113	67.35651154	64.15386038	44.50881596	36.40848409	31.35770234	28.52477969	34.27472577	93.00863746	46.32095632	55.1662137	31.9037363	76.47707499	55.95566264	81.76742398	106.1161616	151.8483643	46.29688228	48.51241688	56.91646564	42.94917581	44.58224342
ITGB4	1.290889604	0.927830995	0.896514323	1.406866	0.294097751	1.502597677	0.6100785	1.9699122	5.171394354	1.048702916	1.263004083	1.170871437	0.9791974	1.036091697	0.53851052	0.996469111	0.497918	2.054238375	1.656909192	0.9957766	0.731499116	0.990268536	1.368157439	3.125836836	2.044691015	0.819590727	3.800577679	1.777634593	0.633259527	1.233426615	1.164453258	0.701696451	1.562625792	0.610491588	1.596372178	2.517008292	1.719188589	1.348761094	1.220199284	1.7409725	0.497850868	1.194483727	2.806253901	4.09902956	1.579509225	7.117128925	5.642183288	6.050004232	8.867983002
ITPR1	2.562025833	4.495028039	2.672688645	5.576927	2.595002637	2.619222882	1.936681	3.577385429	3.601627594	2.434940986	4.987572523	5.994134269	2.393953	3.627269767	2.045238905	3.000229656	5.432483	5.031163026	3.935983132	5.917129	1.829230742	2.444244537	3.934777582	3.108377087	4.039947631	3.455303504	2.153625169	3.782404319	2.146737104	5.742940995	2.906345504	2.157883329	2.331947723	1.697918731	2.163142159	3.618495821	2.680086819	3.655884067	1.710533714	4.511478589	2.481337196	5.50240628	4.964083565	3.266223996	3.656610713	5.935197813	11.33754817	12.48090797	7.046652384
KIF5B	22.13188533	33.86105509	15.10831094	18.97007	22.87882423	11.28492432	15.26952	15.39897806	25.82359236	14.31596242	15.15516485	26.14880513	18.90657	17.26399655	16.79910775	26.01235835	27.26962	19.41628993	16.51416429	21.87153	13.47353522	18.85838402	12.73797718	17.26769596	18.21114411	18.66501618	17.38943415	23.18301432	18.97430686	23.94727623	14.47341085	14.36410011	11.00073751	11.83316487	10.42332957	30.36755384	13.34148554	16.39224413	9.950192229	21.43376154	18.34219493	22.23129574	29.68157104	31.59609851	14.58215329	30.03095702	34.43210767	31.49143365	31.70819249
KLHL24	4.24502152	7.162724335	3.477006254	4.769791	5.361098854	2.202207516	4.98866	3.268291715	5.379006089	3.107738254	4.079135358	7.093252051	7.014211	2.948221686	3.653867332	5.357756594	6.943295	5.625565247	3.844775912	6.524833	3.509115461	4.410034484	3.773624899	2.016808308	4.104700705	3.622419332	3.513065129	3.29946259	3.805510743	5.334082865	2.423234473	3.169722716	1.73013684	2.066726386	2.071898154	5.005011089	2.544102219	4.532260153	1.480588126	4.628348404	3.82233775	5.854949401	5.094388107	4.199387351	2.557968178	4.870955035	11.16810672	9.865391671	12.15196794
LAMP1	35.72158845	40.58618796	62.41844277	57.05349	21.50387941	88.58018862	31.69396	62.60352073	59.6828953	55.14796253	53.56478401	44.74869988	33.30179	51.38279497	41.93189862	45.76265935	42.04774	50.28680125	63.45113963	56.12999	55.1696555	53.52024147	57.51133773	72.09074784	78.31927281	52.56094631	46.11861525	43.63671071	32.05895778	57.4841988	68.75489006	48.81646002	83.70122654	52.46835681	66.08026205	33.99003944	61.88242358	47.64972444	51.31440233	57.02921315	38.93985631	52.34767443	50.09880123	33.69143514	60.43210372	76.13830408	66.46231537	73.10502511	90.32363368
LAMP2	34.44164645	45.89682697	39.64814393	45.57186886	40.93208616	31.42837876	48.49295095	39.04277736	33.26938798	36.51168869	34.74180319	43.70383135	47.95313394	24.65730763	40.42551111	58.91020288	47.93180226	40.32090313	36.56110382	44.5713132	38.12735848	41.22687542	32.50044233	27.58724312	40.65890901	38.45707511	32.25026911	21.93948649	45.74814543	42.29003576	35.92642677	36.61866899	25.81046574	27.37204041	25.6938538	30.60177963	34.62447078	39.38040385	27.72475505	39.07730213	43.9304067	43.76616448	28.28765098	56.68171675	31.72520082	41.30920166	45.62081058	41.44438767	45.04974926
MAP1LC3A	12.41803357	8.914475035	9.504381618	6.056115	5.805099435	13.83432437	8.004997	11.27490344	9.415878773	7.978189921	8.361537136	4.468216238	8.02778	13.39902366	11.54369369	7.277992815	6.982724622	7.070330547	6.451422141	5.807386	7.324895343	8.95329612	7.950868538	12.53423281	10.27767916	9.618826377	12.97648761	14.90439815	7.363802986	8.812430032	8.539146169	8.240786019	16.77750681	12.86642554	12.39220561	10.17340361	9.877370149	7.247130695	7.216609755	10.6857286	5.734797458	5.869003537	13.38892532	3.23524988	8.955447418	14.07922689	9.366627348	8.950498538	12.01220717
MAP1LC3B	23.65875595	21.94341186	14.8109301	13.62365	12.94183344	16.95760266	14.53655	21.2442529	24.02510773	14.70260045	13.82047576	14.76351619	17.57843	17.30653717	16.13608104	19.74339067	19.99615	12.00100306	12.47867211	14.40036	11.80516057	12.84637713	13.82149708	16.36317764	13.34547616	15.38559501	17.11947201	17.06395882	17.55907271	15.52191574	17.5150396	17.21152097	15.15785923	14.66855475	15.10051544	22.00075368	14.39648737	14.86920024	12.35849476	17.49260353	16.74734456	16.21137484	19.41316514	29.83034247	16.67356492	39.19623095	22.58367247	16.49322425	23.62450076
MAP1LC3C	2.054756145	1.007373145	0.313107672	0.2723006	0.102713654	0.691787314	0.3350174	0.535142164	0.308487726	0.296831225	0.442003229	0.370041221	0.7175956	0.632780077	0.13003611	0.669554228	0.5368592	0.361969408	0.611355647	0.3560734	0.561935375	0.200353455	0.560911788	0.7531262	0.724004621	0.407929566	1.318906966	1.15092689	0.476233189	0.370320551	0.427019627	0.141201013	0.348978479	0.242954398	0.289393995	0.435261559	0.414457101	0.871230029	0.187635261	0.420697806	0.786492053	0.850275446	0.62748303	1.433795518	0.355789196	0.248446518	0.276035046	0.037304153	0.476237288
MAP2K7	3.463165409	3.372990982	3.87237207	4.003692133	3.103030408	3.268794539	3.804323721	3.269354002	3.072774161	3.85519434	4.695429942	2.992435966	3.47173	3.425755351	3.136789434	3.406867742	2.95323008	4.446506457	3.727363671	3.320708	3.460324351	4.786987276	4.532599537	4.477958941	4.050966887	3.847073136	3.696630907	3.632779859	2.259289125	5.037427779	3.498988033	2.835184607	4.794374199	3.907103387	4.44339308	3.589328313	3.943962832	3.452661744	2.916898634	4.494230027	2.388208193	2.945525323	3.836779394	4.469315055	4.022938972	4.038913263	6.016558046	6.90184114	6.484343239
MAPK1	8.466713852	13.18119906	7.672187558	11.34396	6.677628872	6.727806128	5.454401	9.353574189	13.96688754	7.209395746	8.66629212	11.12763829	8.703721	7.58766724	6.815562363	11.16121251	12.61994894	11.30717886	8.924411822	10.0407	6.818589723	8.09758437	7.417555414	7.858424679	9.304955943	9.840390362	7.453685909	9.824893701	7.339250851	12.32776248	8.852025598	6.613558496	5.940921467	5.094698297	6.120494074	12.8653232	7.232871393	8.30303122	5.582446963	10.74118461	8.98870211	9.733700529	12.46643505	31.7690181	8.818031244	15.88495375	22.08183576	19.76221083	19.83523822
MAPK3	22.00705553	12.37018648	13.88186084	13.64817	10.77376066	13.58643656	15.3609	14.72830804	24.83096716	12.40935793	13.63947736	9.646877775	13.86776	12.72228181	11.23018507	11.28352613	11.23545272	13.33851117	9.812473522	10.72851	11.57857586	12.46566223	13.50137625	17.64719351	11.17620212	12.84304183	12.40093765	14.47246499	11.13384638	13.31521623	12.14860527	10.99316868	15.18170555	10.43447633	14.44693796	17.097138	13.19405852	14.50779702	10.94412843	14.72765548	13.19012171	10.05140945	16.82960966	20.15104933	12.99553313	21.45050264	21.2758018	19.36476997	19.02456985
MAPK8	4.028614634	4.912436543	3.230728541	4.234144	5.171786896	2.784027667	5.219771	2.914708451	2.59828625	3.474602019	3.752189459	4.50902137	4.800993	3.964707083	3.949293926	4.823774597	4.745486325	4.147025045	4.024559471	5.025381	3.618666994	4.045851121	3.775295891	2.447371953	4.118009363	4.052799126	3.560550315	2.19042523	4.529377421	4.692404413	2.76779995	3.975866824	2.414395249	2.745024976	3.057211384	3.391421224	3.575317934	3.955595499	2.191778164	3.910194399	4.284490865	4.825742725	2.964508225	4.619791584	2.862595302	3.33297917	4.404979248	3.948831933	3.48422302
MAPK8IP1	5.699713478	4.751098364	5.484038812	6.051584	4.381847303	5.989311185	5.784228	6.824600941	7.832912314	5.49652003	6.804666248	4.857790704	4.771167	5.494271459	6.444556908	4.793091203	6.540791	6.014879005	4.520958471	4.572153	4.188575912	5.858732616	5.29877374	6.962034413	4.316826976	5.286256395	4.545817596	5.182604302	4.119621303	6.783582466	5.064000049	3.02499556	5.841089654	6.526638612	4.807927958	5.720563653	5.940988298	6.947723241	4.46993538	6.377675084	6.3089461	4.287032458	7.461865259	4.426477554	5.62960981	6.952017765	10.64881341	11.90365078	7.792302148
MAPK9	4.561327102	5.279053178	3.750526425	3.574832209	3.585962502	2.825714255	4.546241928	4.023589148	5.421352521	3.62804327	3.883207894	3.416565177	4.850108999	3.435326216	3.318353088	4.996555177	4.444610869	4.238148546	3.240208559	3.78197467	3.394446241	3.350417817	3.608479397	3.928967533	4.090745426	3.73407929	3.779619653	3.527061597	3.384988928	4.826240205	3.690482298	3.242940249	2.812902941	2.978793656	3.485573733	6.008228846	3.224748822	3.665514279	2.57572612	4.035969875	4.897203232	4.001909129	4.947114694	8.924924056	3.450670659	5.28127898	5.864480917	5.462244493	5.559629374
MBTPS2	2.134471401	2.701726616	1.710131885	2.595930383	2.342606551	1.529929034	1.981357278	2.130950577	2.27862485	1.666431182	1.987490519	2.594346687	2.400523418	1.307769942	1.848036432	2.300075405	2.345774724	2.633187378	1.76840143	2.761029357	1.734642542	2.010025913	1.753389907	1.521908129	2.158474929	2.144310303	1.563934774	1.79887786	1.945300815	2.828438296	1.879299103	1.686383295	1.170584921	1.193824988	1.465658854	2.147543216	1.640537874	2.015867402	0.881971905	2.423100602	1.951442301	2.533110283	2.268814179	5.186220187	1.781952464	2.332492518	4.510762683	3.394974638	3.765221159
MLST8	9.14910209	5.931063009	8.709921701	6.71172	7.351230727	7.901176521	10.3544	7.352512264	7.054529382	7.011143941	8.12830761	5.241184488	6.734018	6.343047867	8.987006843	7.465074883	6.029068	5.990881823	6.391079825	5.51996	8.493834365	8.041136467	7.261457675	8.542707324	7.298544327	8.31293898	6.581184214	5.290070347	7.545329909	8.492107469	8.237591932	6.264038503	8.420809578	9.844509978	8.168842733	8.82361208	7.597430743	7.4670172	6.928107879	8.242997082	7.706390871	4.229730697	7.238716342	5.777099134	8.159767328	9.031528875	9.528572712	8.989377598	10.2955385
MTMR14	16.54134899	11.73169487	11.87753744	11.95934	10.04534483	13.00237147	11.54818	12.95680274	14.22653734	12.71239804	10.31748697	9.49908769	12.69185	10.81607837	11.99576003	10.83150068	12.68017	13.11381994	8.643553691	9.19521	11.7804446	11.80401722	12.70992705	13.58899574	11.84714973	11.76417097	14.40311824	8.91420853	11.57840638	11.61974023	12.42514987	11.79618598	13.82496955	11.59021843	13.8628114	11.76138591	13.84387192	13.11888693	8.907388689	12.24738389	12.75802948	9.903547273	12.79628118	7.680214679	10.60759373	8.810842699	9.916020257	8.970074887	11.26032742
MTOR	2.774655421	4.183178689	3.011361355	5.182844	1.696332844	3.630927958	1.236758	4.361215844	6.942098489	3.056676083	4.501802344	5.02024617	2.159052	4.07060379	2.122302179	3.141474599	3.60158	5.233321749	4.529781592	4.458021	2.473717554	2.847724457	4.423285966	5.048365791	6.357432293	3.32690081	3.573381155	3.373753436	1.987086602	4.890830226	3.482690031	2.707814622	3.426419688	2.730027077	3.32448695	6.318239345	3.602540514	3.785446857	2.791982462	4.322927158	2.381878625	4.980066007	5.174458864	3.431608956	3.74044941	11.71313473	10.75777065	11.31171877	7.843646599
MYC	17.91408069	6.361082109	2.162481537	1.421852	0.678990413	3.95508944	3.872075	2.049402905	4.948149012	4.170424208	0.865222428	0.971163608	6.755264	4.299726153	3.968728134	5.142986246	2.554279	3.117579278	1.559015781	2.428484	1.030588265	1.830798844	0.856598654	5.081168062	2.875774895	2.463186323	5.806654893	1.876135305	5.544499189	0.80767039	0.786457516	4.926185109	1.60681577	0.703148155	1.370539038	3.272848731	1.67873152	1.426926431	3.480430486	4.633792549	1.29556255	7.603260014	6.676783666	19.17488797	1.910864567	23.30820281	5.7078823	2.321484318	4.497630861
NAF1	1.42358143	1.506994134	0.859548288	0.9423438	0.713345048	0.781398923	0.9530316	1.091456527	1.251338628	0.968109362	0.969266748	1.159880661	1.058483	1.555628225	0.788546761	1.231477212	0.8872097	1.292923763	1.08097389	1.340413	0.771994266	1.007831987	1.007230876	1.022726403	1.234443228	0.942683824	1.080801466	1.30400358	0.813687193	1.236223333	0.889818768	1.027501681	0.852210092	0.766508999	0.812235287	1.148893831	0.927737485	0.990598328	0.837997497	1.358621322	0.933130746	1.391712667	1.406144656	2.267117321	0.954534564	1.887605935	2.397738699	2.194893201	2.388397353
NAMPT	12.70736389	13.47209132	4.61815651	7.338054	7.644153569	3.96130797	8.487491	7.272337636	12.86284679	6.301862391	3.180066941	6.489052497	7.065881	7.115526483	5.27119745	11.69840089	7.990435762	5.762747435	4.084972236	6.765908	5.407222995	4.537579886	2.745938999	4.32381447	4.420434075	6.458098906	8.495243644	5.712789501	7.36837316	6.201808974	4.326796947	5.894696795	3.795654849	2.993690058	2.576786643	11.42183181	3.541718179	4.640274729	3.27607973	7.948123918	5.498464737	7.18706311	12.71059992	21.87409268	4.693869577	30.25202597	12.05932874	5.803444507	13.59018807
NBR1	32.94417429	43.93408921	40.20656119	55.38141	36.60976385	31.40902096	34.77203	33.3138509	42.73319845	38.58496493	44.59969587	48.58983408	39.41433	32.40639176	35.03313388	41.30501863	51.48546	55.22764486	37.64954857	49.77114	35.63409232	46.81142742	43.71199593	30.35648994	44.31817231	41.94344402	31.97482004	26.74774766	28.83543234	53.26721356	36.79505413	36.40859941	31.422696	25.98839737	31.19075066	32.27909807	40.30304317	45.80893012	24.02669521	45.14043893	40.69975571	46.21259145	32.1279325	45.11243337	37.04899732	26.57873122	36.88125433	34.15913571	32.10859599
NCKAP1	29.45647639	40.03714057	24.83991395	29.09607603	46.05779512	14.54571042	41.6086091	22.55028299	27.69468027	19.83918361	22.8337063	32.85593151	35.55261201	17.77065999	28.3615337	37.23370785	42.98475111	27.71108563	21.93266739	28.53527093	20.80358266	27.47877717	17.37322444	14.1447181	26.2739258	26.37038288	15.86065969	21.20667615	31.07320083	32.79772474	20.18337071	17.7864886	11.21465427	14.40534796	13.25298598	35.30377958	16.53919527	21.36007089	11.82546385	28.30217917	30.69392586	25.24265578	28.47569044	41.56617336	20.60317336	10.48737134	13.504175	11.41105555	10.82442805
NFE2L2	42.96455175	36.34157782	23.54352405	19.95113	41.61199721	16.833864	24.84294	22.46308674	28.92947237	21.66775905	19.3010622	25.14702605	25.48112	27.17752193	30.12776828	31.41339671	29.65792	22.58016149	22.06319982	25.30477	25.287763	23.5055957	19.86641578	21.54328952	23.77403263	22.50228483	30.25692998	28.51488008	22.35318872	28.55280016	21.7593556	19.85051689	17.09963632	16.03351051	17.84606983	25.00877904	17.76964588	20.89333588	16.64682861	26.12396571	25.75974486	26.56519784	28.94228728	22.91965367	16.2697368	34.56821679	28.70149298	28.38779301	49.69773061
NFKB1	8.713721611	8.780825903	5.661910029	5.80647	4.183448954	4.49897892	3.490772	6.336459048	6.258453003	4.491908932	5.258625084	5.788968391	4.953912	5.932507582	4.215349737	6.761613888	5.807856353	6.270108801	4.952761815	5.567419	4.498952447	5.151257804	5.325216235	6.074957412	6.484820791	5.051598374	7.878318273	6.503738312	4.501529679	7.364844654	4.929922478	5.146231336	4.059903732	3.204908832	4.509778714	6.818912803	4.188223231	5.552810213	4.391357655	6.930353413	4.45213427	5.729900574	7.249486091	11.57285865	5.237189846	9.666094867	9.499143704	7.970234745	12.24126961
NKX2-3	0	0	0	0.2719405	0	0	0.05403063	0.033563517	0	0	0.019959802	0	0	0	0	0	0	0.048075492	0	0	0.006219522	0	0.013765993	0.020243671	0.013183188	0.011513198	0	0.042369365	0	0	0	0	0	0	0	0	0	0	0.01765241	0.021588296	0	0	0	0	0	0.006668569	0.019448821	0	0
NLRC4	1.346446693	0.622173924	0.4595529	0.307430571	0.510889895	0.615916063	0.603580626	0.181005897	0.179671482	0.632519165	0.265260481	0.410353658	1.039458	0.52045387	0.409986919	0.986759033	0.505848594	0.270842517	0.690227688	0.3701851	0.632496537	0.482562983	0.381801171	0.339215545	0.578925293	0.612029426	1.271401083	0.301940185	0.504815065	0.502204491	0.404564401	0.423696549	0.386996334	0.383001788	0.4876736	0.403477908	0.490912807	0.568318926	0.163197115	0.405406036	0.624573879	0.780888643	0.165301662	0.371990521	0.317859179	0.177500973	0.198819117	0.219007496	0.176039589
NPC1	3.838301941	5.593503253	1.776619662	2.446403	1.287995115	3.619872962	1.766607	2.862380381	5.323296942	2.028310197	2.938902848	3.765954563	2.925314	6.666542335	2.16364306	3.839710942	3.201602	3.074998349	3.099525118	3.766705	1.95435277	2.3825929	2.907418265	3.01546031	4.714116664	2.787468528	4.729895635	4.249947878	2.04830062	3.036762769	2.345368972	3.291459873	2.277531712	1.183958587	2.109556449	4.002281744	2.521273989	2.59665127	2.508227242	3.289891651	1.740049	3.583877704	4.631583513	8.701453766	2.55262908	12.86272348	4.344068065	2.97244899	4.206457851
NRG1	0.686283234	1.005830786	1.095570166	1.358043	1.31602792	0.735986553	1.386485	1.076978167	0.221096588	1.36547791	0.70414803	1.490903182	1.078419	0.91735523	1.706246309	1.669042177	0.8057212	1.827496558	0.903813359	1.016881	2.093789798	1.108659621	1.129397482	0.841493719	0.901318909	1.501870188	0.683183589	0.281949673	0.790290847	1.468259651	1.152002537	1.172678377	0.851166579	0.793845644	1.291803845	0.198035737	1.229072998	1.499569272	0.642057135	1.685553352	1.177145632	0.984418419	0.678045526	1.106664687	1.110392967	0.513536346	1.926159539	1.214439869	0.67250019
NRG2	0.269207508	0.245155438	0.196972419	0.2252071	0.217344637	0.303674436	0.2445129	0.117884789	0.080650832	0.248977459	0.283114745	0.186230925	0.20761	0.232865794	0.198313247	0.19287677	0.2183318	0.136382923	0.161369276	0.3080022	0.204164501	0.162177399	0.295679773	0.164080689	0.309875081	0.186635474	0.221255769	0.400651673	0.136178544	0.298729444	0.200021193	0.16150532	0.287395631	0.290241246	0.248256025	0.068126971	0.249502558	0.274040372	0.11446223	0.174979259	0.16427248	0.204745822	0.237397482	0.208723615	0.191089883	0.136127334	0.279714496	0.305662969	0.069187866
NRG3	0.42084417	0.258689887	0.174955217	0.1404493	0.117082379	0.110323486	0.0941337	0.138214364	0.047279651	0.122073273	0.232357096	0.163760243	0.2773776	0.221370956	0.058128236	0.206185496	0.2559837	0.228432222	0.245957241	0.2387558	0.121164245	0.202546149	0.150441964	0.091379019	0.200449071	0.10394012	0.487380068	0.637511373	0.217141586	0.209102214	0.109076944	0.136337316	0.174718883	0.094123926	0.187577478	0.055298538	0.175518001	0.2219887	0.150976773	0.117964092	0.238459307	0.222050723	0.252445521	1.005094296	0.153511555	0.12406931	0.246592033	0.298477355	0.12578223
P4HB	97.68249811	73.31657786	65.57174263	62.45826	51.35573385	95.74787698	79.36862	68.73823214	65.12878761	75.8382596	62.35899854	53.42758233	69.5653	61.54420499	100.9414006	64.30484001	62.58757	57.72404436	55.18059681	57.71668	81.37950735	60.33468247	69.45824132	91.40719123	71.14094067	77.32165978	81.76855938	58.95575207	64.73095339	76.55923321	67.40258177	58.65174008	76.40981455	86.1134591	81.05402393	61.15575402	77.49193418	65.14511251	63.29323135	73.69788532	72.45398922	62.64517862	61.29809261	153.1228837	66.74276741	82.69883121	65.87404861	67.95150938	87.00510694
PARP1	9.526255586	7.552296597	7.504427304	10.23352	4.089464085	9.73075997	4.152698	10.18889755	11.85345631	6.700970047	9.412588693	7.826287356	6.546474	8.969936458	5.761990163	7.637071718	8.275781	9.326848279	8.777397026	9.122483	6.273128958	6.869396545	8.768619242	11.29096955	10.45568137	7.433691066	10.28420246	10.20703742	4.675972217	9.531908784	8.993630965	6.053544669	7.851566833	6.490625282	7.870603916	9.615277731	6.944343373	8.226669993	6.785367599	9.561461899	6.84364026	8.08551276	10.43742975	13.0325754	9.280083494	16.64463445	18.71100037	17.77107625	19.72605979
PEA15	142.0518175	59.43553497	31.50057342	27.6613	41.15784817	38.25328911	52.0407	37.16146361	57.21399761	31.82614667	31.97246582	32.85091708	69.27549	50.01913841	45.53747797	48.90837257	47.57875	30.45933645	27.67430936	31.25936	38.84360907	32.40192883	27.05903544	39.55768332	32.05239853	40.79394521	76.33622948	108.2300525	40.20195615	39.53213904	28.93463425	25.18363845	32.46823142	26.7283606	31.98974212	56.26904753	29.73475103	33.66281002	21.51192131	42.63627648	45.3019569	36.73129643	77.93405288	72.79239	35.09627942	59.48428418	58.64724107	46.70203459	42.40455733
PELP1	3.923331941	3.842206939	3.631398406	4.789661	1.101859685	8.904314026	1.06736	6.675139799	10.30734654	4.491474004	6.114149277	3.891265805	1.745754	8.690996259	2.202570082	3.255288329	3.300567	4.922903969	5.715289672	5.239623	3.399780468	3.24133764	6.74694737	14.17901592	7.074469553	3.759957059	8.629794867	6.512314143	2.278787753	4.836460037	5.705969449	4.887005166	10.33776441	6.729107644	7.059948623	4.986153065	6.773812709	4.832923338	6.921397382	4.955697203	2.982905521	4.977563103	8.659417986	10.4318687	6.733855759	7.928584112	7.94558717	7.716531698	10.7403468
PEX14	6.460973053	4.175900995	5.093876322	4.560107	3.27115743	6.961031474	5.580876	5.565653096	5.718294006	5.385154285	5.815435158	4.071786909	4.661435	4.926194412	5.008885096	4.542955101	4.458183	4.954566843	4.924315094	4.730848	5.236414026	5.77441274	6.886689255	6.612425775	5.370057458	4.786332746	5.698746012	4.331967195	4.17907733	6.364807647	5.597765462	5.078826585	7.606636292	6.643509796	6.087219694	5.701075671	5.858734657	5.179894211	4.810149191	5.4678464	4.963008914	3.679957728	5.806162757	5.076476395	6.308355978	6.756204721	6.758780314	7.49859565	8.086058615
PEX3	7.354456673	9.425040568	7.604656207	9.764130895	14.2240268	5.098728221	11.60359481	7.887934622	12.29963345	8.111560615	6.998616032	9.066276699	8.966171045	6.553114986	10.34288657	10.87297494	11.34881181	9.235953644	7.093569977	9.662837933	9.840530122	8.635555042	6.120586579	6.448696413	8.389155387	8.821293056	6.007001558	5.724996306	8.634361802	10.72164627	8.300515614	7.376312412	5.035958228	5.768517488	6.278566502	10.31769581	7.073293193	9.308609189	5.809793751	8.180734506	9.820586364	9.000342894	9.74872892	9.525102929	7.369155883	13.19731164	13.63143545	10.83485867	12.88635517
PIK3C3	5.864116934	5.620617423	4.187048347	4.556826675	6.49593978	3.295194174	5.283787474	2.952295704	3.709707131	4.067232186	4.461526204	5.34750906	5.085563	4.008532674	4.573806387	4.902855682	6.15251399	5.074548149	3.979282375	5.256527	4.760959322	4.303883838	4.151577277	3.209681876	4.426016272	4.748709681	5.268216027	3.648575332	4.235368747	5.381919628	3.364863754	4.192373661	2.958752118	3.76759846	3.549956874	4.068989741	4.03013717	4.501190615	2.81057473	4.918887376	5.02934996	5.114277645	3.830499214	6.354911137	3.024498939	1.844022358	3.56657843	3.279954526	3.111224553
PIK3R4	4.665563993	4.882142855	4.319820055	6.60869	3.579444757	4.275258954	2.427238	4.344689868	5.615022567	4.872979285	5.251688992	6.171118792	4.362013	3.623347603	3.202139213	4.822564517	5.154288	7.054957721	5.717865342	6.446564	3.975419782	5.177678198	4.933018849	4.33679973	7.091392754	4.789439122	3.628008198	4.191824514	3.298286892	6.556527093	4.537877843	4.222162432	3.376055201	2.765835774	4.464559102	5.787286168	5.002285888	6.316490635	3.286618679	5.743233608	4.443367154	5.967536152	5.157664858	4.728644815	4.111965266	6.82031642	9.761094202	8.762381987	9.702980395
PINK1	8.928486419	12.32935504	16.15699027	14.28074	12.9201015	12.78836894	17.67157	12.22948526	8.001474992	14.23147707	15.13014062	12.28432045	16.56085	10.25265146	13.1660419	13.6407697	14.2633	14.58436194	12.42274752	11.92341	16.10121948	17.52001926	13.65912041	11.44107221	12.84113913	14.28973814	5.679580048	9.709163008	9.944274746	16.0936219	14.18155651	10.03398861	11.02367968	11.31326005	12.36389026	11.16814392	13.0703687	15.05198022	11.00441822	16.29449489	13.52030253	9.782002536	9.648356137	10.3518813	15.75178624	16.81201743	14.98905689	18.35405993	11.72022985
PPP1R15A	57.63602749	22.60097448	15.42055286	11.5165058	6.294639434	15.00225727	19.83831584	20.78167854	13.21940396	23.49831623	6.088644582	9.796258759	17.28067	19.08568939	13.07741825	16.60621288	15.28846758	10.41778957	8.02758176	15.60405	10.77105249	15.93774662	10.75831389	18.55240619	13.88392253	13.62310072	27.57501141	21.45405368	23.98619832	10.23259063	8.576758609	29.20392618	18.2521898	9.845670898	10.00438198	13.02737905	23.95427974	13.32636305	22.62540956	27.13871738	12.94692882	23.43904938	24.58630732	36.94847053	10.33203097	53.53521578	15.41878399	9.6037269	12.3473922
PRKAB1	16.97047014	18.11335956	11.70431074	12.55959	8.466450514	18.0938796	11.14794	24.9278846	17.72073041	10.42357189	16.83879849	12.63489601	12.0201	15.10107945	9.918683898	13.50586358	18.38614615	14.17360577	12.51026356	15.29855	9.664007543	10.38456994	15.89237439	16.97985598	14.24705115	13.19508768	12.84214821	11.3417601	8.288127548	13.88172591	12.93546628	13.66198145	12.5542172	12.01723649	13.20053677	12.31402657	11.68415886	17.72251381	10.22802964	13.54005124	11.57875534	14.68723907	17.70962936	17.50995251	15.69624472	31.56136779	24.54712136	16.99452037	45.22205737
PRKAR1A	80.59079962	89.93538696	66.98485416	71.53333	78.1781672	46.33973262	77.5103	68.23248263	116.4624458	53.88935999	64.20493979	77.03792271	87.46273	67.57949311	71.97404994	90.30269127	90.32270741	71.00358753	64.22997668	80.19841	59.79366823	69.46777824	51.45675806	62.48675972	73.5893284	71.96016795	61.51702231	73.99810202	62.92325235	85.17883219	63.99232683	54.4713022	47.4409904	43.6748464	45.65894543	92.48232797	52.36905527	62.51669126	38.89880598	71.14070001	62.46271211	72.97118306	90.91645132	95.11887789	65.75474817	60.85833971	68.55959248	58.44011437	72.09871804
PRKCD	8.100940457	7.922583458	9.653738336	13.79355	6.890843122	15.47506617	6.652037	15.7354978	11.41202146	11.84667755	11.51354376	10.30362127	11.09245	11.37604225	7.211413635	10.8623804	8.709629	12.27250094	10.83573462	10.2284	9.211683228	11.49007188	12.03629316	12.75701752	13.62396294	11.63547016	10.91528855	10.91165865	7.268403874	13.87290206	16.766538	10.90056852	13.83072825	10.12393458	10.65171863	8.714985513	10.37873189	10.83315279	10.77576708	9.850518166	12.33036843	10.03872954	10.95357846	6.805116856	16.51847956	11.7192093	14.57149667	14.69350838	12.95486959
PRKCQ	10.86720077	4.263460427	1.345264853	3.524406542	2.191633303	1.524124147	1.81175401	5.889630571	10.97689495	1.054735039	2.408218053	3.719028781	2.47778922	3.852872441	1.328798117	1.706171603	1.745544055	4.35406256	1.802091663	2.802601888	0.675557752	0.998619507	2.863058677	5.39091989	1.366855305	1.776351118	5.370577765	1.656064026	0.88757908	3.435645507	1.593839835	1.35762714	1.304868899	2.769498744	1.638236119	11.50788703	2.165730739	3.399260717	1.034952524	4.016969136	2.132323783	1.629130762	9.088410776	3.167177198	2.322607409	11.90018428	16.3879368	12.03036865	13.02547765
PRKN	2.865177322	4.398249766	3.981896378	5.617044	5.688483466	3.454002081	6.93589	6.27022703	6.068834773	4.445285092	5.31838593	6.16486078	5.370003	4.562124473	4.020572866	5.544916161	4.914816	6.118101651	4.142778257	6.034217	4.156614684	4.452362816	4.972830529	5.301103769	4.368969746	5.855407763	3.113491617	3.500627182	3.751072323	6.484125801	5.331768077	4.295048822	4.870582942	3.846866735	4.473871299	5.537841888	4.267122699	5.095922217	3.654281031	6.495497997	4.996982201	3.756758198	6.822060763	3.529173579	5.535040389	5.774568529	11.01952583	9.285528385	6.43204519
PTEN	23.65041649	15.9953422	9.297144631	9.476596	11.71423264	7.761763005	9.599122	7.554196311	11.89503602	7.91936729	7.572581612	9.406817576	15.03325	9.045750882	11.92643889	15.09045454	11.56062	9.675769301	8.46408189	9.594698	9.27392726	7.862863862	7.378626809	8.169656803	9.602065727	9.069531179	21.56930932	9.047563057	12.33881423	9.785577791	7.747781067	7.527756519	7.039084869	7.756301438	7.086610327	10.34822319	8.372996461	9.597949659	6.220777438	9.555863206	11.57697626	11.67104061	10.41347825	16.57133998	7.107796892	6.25214564	9.42258364	8.56890666	12.29463743
PTK6	0.280038542	0.120496375	0.036671945	0.08831775	0.048120309	0.043796671	0.0448435	0.120711594	0.588416626	0.018541657	0.082829618	0.052008172	0.08899049	0.12889177	0.040613736	0.116177551	0.069864756	0.079801887	0.176254733	0.1876689	0.103239625	0.043321647	0.102827545	1.058496038	0.065649454	0.095555439	0.302081796	0.222712059	0.022311044	0.073049025	0.009526399	0.039690748	0.032698578	0.063234267	0.03389454	0.24684525	0.051097095	0.122448739	0.029301741	0.152298881	0.160201556	0.104827751	0.554019362	0.381658357	0.072471149	1.167309628	0.272171305	0.144634291	1.235211175
RAB11A	37.47775951	27.30644564	18.07328898	16.88409	22.13324939	16.63212862	21.51406	22.68635419	37.69708862	15.49078243	15.70556537	18.968114	21.89164	19.51392178	23.10986852	22.57471906	24.12196893	19.38752555	16.3848321	20.5734	18.09950358	15.43510475	16.64927498	21.14670684	17.67611846	20.57558456	25.42090627	22.40251718	20.08900713	23.08641378	18.09706971	17.04481567	15.4820614	16.6632593	15.7878637	38.72546596	16.66351434	19.80512066	13.01636787	21.10561477	21.25700676	21.284841	29.57897652	27.39705847	18.42905023	36.84271845	32.31199839	25.95013982	42.84202255
RAB1A	69.3040217	71.79489264	69.79174228	70.70382	73.65485985	61.78878215	69.80907	69.5730398	66.89950063	64.11490592	63.39642506	62.09331499	72.02251	64.4045823	91.40847702	85.76647955	84.81527	62.26718645	63.10002421	67.06693	70.03621166	65.21646438	61.68412583	61.97471083	74.96395078	78.77866107	59.72298119	48.52731244	77.32882046	77.43315817	78.52221835	73.0340067	63.37646324	70.15685403	66.03953442	71.80091814	69.27932167	67.83343101	60.33085642	71.5025264	76.77407454	73.76815883	61.33068021	63.29266657	69.49820396	69.44607574	76.52849496	66.95459651	69.30273007
RAB24	3.057954763	2.294201388	2.046116942	1.438745	2.101849655	1.830056089	2.237235	1.055080935	1.236042347	1.42720478	2.024010913	1.302634695	1.473866	2.551158232	2.282590277	2.391769472	1.502339	1.694084885	1.722772656	1.675107	3.33633222	1.940767833	2.512676955	2.052796421	2.847453681	2.358326756	4.831606499	1.446467565	1.444750817	2.331674481	1.070813382	1.519473331	1.984225726	2.565002336	2.66417653	2.084928939	1.760526299	2.206701201	0.769713462	1.87172093	1.644156711	1.485701121	1.754404686	2.704580825	1.399005518	2.437886829	1.718268034	2.306101203	1.877889341
RAB33B	3.66670766	3.113889476	1.196104936	1.255647	2.324080286	0.905441294	2.148943	1.649418555	2.279212078	0.953661817	0.972575888	2.096473393	2.972007	1.739800488	1.365430882	2.084108123	1.949193	1.126231506	1.199506267	2.097906	0.847005357	1.521685779	0.808366023	1.391088028	1.295728033	1.452847479	2.046351835	2.240975397	2.390230289	1.562430828	1.128139362	1.009098599	0.836798755	0.774219837	0.697325565	2.579612267	0.958936386	1.428562532	0.79397928	1.748716367	1.615789449	1.762150737	3.211199414	3.784283798	1.189145181	2.672755396	3.131004918	2.809192671	2.5575622
RAB5A	16.75925934	16.47235592	10.56827322	10.97612	15.0115531	8.565497172	13.63062	11.77246781	19.51496033	9.782522007	9.132139382	12.26652918	13.27431	11.52999368	12.66981159	14.42734577	14.99565	11.20403468	10.63263081	13.90651	9.321306632	10.21293238	9.161866328	9.8947906	10.3858304	11.94285207	11.02910542	12.7905782	10.22454413	13.08013484	9.69024301	8.819001179	8.289810905	7.557604189	7.749527719	18.06382378	8.44012508	10.4951914	6.4650634	12.71975546	11.43688006	12.89211006	16.2641612	11.97740121	9.965882003	19.41132947	19.21579503	15.85114083	22.65530609
RAB7A	94.94012902	95.91065772	77.77815843	74.92220693	65.07167075	85.56047023	82.46419056	91.01911868	107.9000824	66.82205116	73.20807244	75.30748787	93.59945	74.43434238	83.78125595	84.28297584	103.3997719	69.17594395	68.80266824	66.98702	70.7218828	70.72149671	66.34115035	82.44021359	84.34083497	82.28170571	76.13363361	73.30867052	83.87675886	78.77973418	88.6476939	67.97611129	81.6280829	68.37263158	70.20887902	88.65828477	71.56204828	64.84062952	76.47238401	79.49714739	92.06929629	73.91239573	87.77336587	61.18483821	86.69813694	99.12831881	116.688482	95.7550245	103.9913635
RAC1	88.56531659	70.98340286	53.72928663	60.82268	40.74209339	68.89687209	44.39255	75.40532307	89.30970163	50.2508384	53.43262065	49.53982098	57.68893	58.28218856	56.02201167	65.84755018	66.38665	59.0394136	52.007319	55.05533	49.80699732	53.69671556	55.55066038	72.22949446	61.21279294	60.44191779	74.41521017	63.82018322	56.72460313	61.2788692	62.71201856	54.04674179	57.49816048	48.62539055	56.82753853	81.05094614	54.57279079	59.34377465	53.20273106	66.33536323	66.10572116	63.33431136	77.05044271	95.93370349	62.71561761	80.31588193	89.43967628	70.99234323	98.27769699
RACK1	229.3010153	111.8120825	126.3696286	102.8655	94.55484541	140.573855	140.4008	134.1152016	118.6182634	106.903869	125.0475384	82.45247142	142.6336	117.5258688	123.522065	124.7756507	95.56707	103.893526	95.05948273	92.96039	115.5841201	80.80447421	132.3209379	157.7081842	105.4305302	100.4666163	263.3097917	83.06076474	121.1513767	116.1606131	118.6192391	117.8365982	131.9342131	147.1260649	116.731309	123.1032988	122.2521879	155.1358805	123.7936971	113.6465546	129.3122416	103.4405793	95.77409114	326.1045959	124.693623	107.0580636	119.5813888	102.9682814	125.5009759
RAF1	12.22844258	13.60830123	11.19350951	13.0339	10.59047544	10.96963445	12.17142	12.76606134	12.20442457	10.79345971	12.06150714	11.52137747	13.27306	11.62028538	9.238744972	12.33798933	13.75647	13.14022297	10.45564326	11.26013	10.74822777	10.33296367	12.59644632	12.75434829	12.14406981	11.53355737	11.31524804	10.18708137	11.39875396	14.84380027	12.10484693	10.43893493	10.55543604	9.417478457	10.73081193	14.28600763	11.35569035	11.34190612	8.662809401	12.73738066	11.59460137	11.67529193	12.73088523	8.835291262	12.21450188	15.65379964	19.18368819	15.98274981	15.50135479
RB1	8.011923994	10.63772375	4.356624687	5.599018	5.742912934	3.197006564	3.396831	5.263844691	11.23575394	3.997532334	3.94734589	6.472616205	7.823974	4.31976392	4.739145287	8.478188081	8.229493	6.225628238	5.407353809	6.349316	4.280745843	4.819043742	3.427551513	4.56658248	5.008629031	5.354437363	7.217118175	6.683213151	5.845193432	7.22148281	4.61389909	3.055184594	2.810981231	2.127028434	3.038472862	11.51455663	3.550308637	5.100591011	2.568867461	6.444384335	5.054811942	6.328164153	9.191462503	19.71709024	4.057949956	11.86905013	14.56215749	10.0757254	12.98974193
RB1CC1	9.414504346	11.75061981	7.188832918	7.061754913	12.93392862	4.274853	9.006143949	4.236302026	5.390308674	6.229222528	6.561642705	10.82989412	8.90098458	5.683954401	7.172119031	9.490182593	13.7820658	8.374851714	6.923655963	10.74822789	6.331406245	7.521138571	5.988537578	3.309389534	7.257570884	7.161357551	7.010546205	6.345845969	9.535795694	8.486031652	5.283619867	5.514371462	3.347608717	4.359853636	3.780743474	6.837912919	5.71200574	7.126741722	3.072659845	7.530357628	8.842785061	9.044084058	6.484451911	8.603723093	4.811829232	5.117974968	9.074457302	8.641131112	6.664436879
RELA	8.518144345	6.328954134	5.819396048	6.470536	2.744112579	7.130663916	3.42347	8.163551488	10.97291358	5.839013538	6.199765088	4.770931164	4.775725	8.927359126	4.003846103	6.418617288	5.40678	6.356364873	5.396879851	5.938345	4.521580984	6.094477265	7.264528923	9.926486067	6.370910685	5.696239175	8.007773578	6.229770026	4.527780073	6.779802506	6.026371423	6.212916928	7.232208549	4.966647758	6.813311286	8.771558514	6.412866902	5.837823182	6.223831398	7.247503831	4.837834833	5.508395176	9.423508557	13.767135	6.401572612	21.66955363	14.99798837	12.26881985	16.08288649
RGS19	5.734024244	1.852811617	1.258194363	0.6281984	1.404340942	1.044517917	1.482267	0.909120452	1.529020401	0.593485238	0.582230403	0.565776457	2.991158	0.857476545	0.99409695	2.209306878	0.7015673	0.726226947	0.815819366	0.6216337	0.9071219	0.915369161	0.874818554	2.066788118	0.906452391	1.10347992	5.084462909	1.353627447	0.980187415	0.710619828	0.717465812	0.481600828	1.3270905	0.769919668	1.233811859	1.939905721	0.80814251	1.639472866	0.717214782	1.518108296	0.965226328	0.986867221	1.703065308	1.916266737	0.700449879	2.047951159	1.474773039	1.449490766	1.825795445
RHEB	31.34197199	24.08735326	15.86114009	15.77254	23.51734447	14.40394328	24.29233	22.28082019	27.31243986	14.98699598	13.98711779	15.31788512	23.29563	18.08575039	25.262025	24.56452723	22.21934031	13.78339995	13.32656865	15.17649	18.66420263	14.88259733	13.30806593	15.72696117	17.0397198	18.3252924	18.57115527	20.973567	19.77740526	20.13122392	17.30391556	16.75133723	12.54786429	12.33896776	14.26474984	27.53744646	15.82755298	17.69002382	14.50332989	20.07729834	19.7234853	19.19072885	25.20970251	17.62954556	16.43274793	26.50430868	18.00964694	12.66882812	20.70824327
RPS6KB1	4.861589872	4.547498321	2.461496701	3.045401	4.189415096	2.054347618	3.054253	2.786349671	3.464538547	2.456164582	2.704628135	3.822873266	3.993862	3.211226495	3.231204014	3.967845183	4.11569669	3.316283549	3.38389435	4.380037	2.429456184	2.719684193	2.995376573	2.44457053	3.339456237	3.01075002	4.543204496	3.290607812	3.395945089	4.247037754	2.869919389	2.852180912	1.880639019	2.194612024	2.266149719	4.394324126	2.449239716	3.219113151	1.995716829	3.459417986	2.998205959	4.085166976	4.057972866	7.817918458	2.211877304	2.364926063	3.972128872	3.407251777	3.280665909
RPTOR	1.031363898	1.67680161	1.462406368	2.313021	0.475452896	2.064644043	0.5774629	1.891114235	2.521449636	1.610847682	2.356397435	1.962879112	0.8308625	1.771448757	0.621809703	1.445724368	1.293533	2.464896826	2.372970193	1.982335	1.181798674	1.88697381	2.164186541	2.73089858	2.785492635	1.588870118	1.39335839	2.220331734	0.790422088	2.295330579	1.896080092	1.286017219	2.15385617	1.386913264	1.866562677	1.788376252	1.932132178	1.682171087	2.018787001	2.031904662	0.872718661	1.813963897	2.894502014	2.831969643	2.268141389	4.203090746	4.087539839	4.686901916	3.881052383
RUBCN	2.002081101	2.309006722	1.231782233	1.46889	0.595549581	1.67294435	0.7224786	1.414398475	2.31633651	1.200338192	1.984731518	1.866252823	1.306292	2.843039976	0.868477557	2.155915035	1.82961	1.601277254	1.639258036	1.687387	0.875503305	1.089240404	1.6800936	2.010497565	2.25639606	1.343567391	3.093079037	1.967467452	1.146990468	1.669059549	1.088318918	1.286675173	1.3377792	1.105833192	1.409875933	1.795129774	1.460860798	1.892080387	1.308959094	1.695286537	1.351518578	2.210912561	2.24885493	1.931885212	1.165467839	3.847910793	3.417227659	3.047757547	3.173403914
SAR1A	36.10866428	26.32898532	22.0183438	21.71236291	27.49050439	19.97768879	23.67106532	19.59600767	26.95047428	22.05672004	21.0912667	23.67411579	23.71805	28.62422234	28.23711859	28.63359604	26.29706268	22.68160596	20.66938794	24.54534	27.15790365	21.26426637	21.70418882	20.40010718	27.52966117	28.37693327	30.55435924	24.36752367	20.22751347	28.16503677	21.56488015	23.6388927	20.07278137	20.25867465	20.01573048	23.82092491	23.64946841	26.53669937	15.51033703	25.94336608	22.87268396	29.00091574	23.73985309	16.0655893	19.38181345	13.45205607	18.46122109	16.24117296	18.97543158
SERPINA1	78.71433095	60.67430043	89.71729247	109.9784	73.384443	117.3426352	163.5862	95.57320277	72.31229556	108.8493547	76.13115555	96.15503002	84.21012	56.18252624	85.91296396	96.54529423	31.52845	82.68521223	119.7850399	58.01356	65.6656962	95.11954302	102.3022685	129.2720907	86.972831	102.3559692	65.30069286	27.10028278	80.05529456	66.39239381	111.8206034	89.85749025	55.05510691	77.32257498	96.20977737	66.14795226	96.49649579	77.49188548	78.93526833	96.59508573	108.3525378	65.20289304	25.43628095	511.9958634	97.52463791	318.2798283	65.62187006	69.75325689	131.2722403
SESN2	8.843225123	11.15210879	16.58613766	13.97456	8.9745944	11.16190311	7.923851	11.26927396	3.115163198	17.6392536	12.22524865	11.58389768	7.289755	13.56151945	11.32108761	11.4088576	11.25098	11.33376591	12.01714457	10.5433	12.92938621	25.59208425	16.39566789	10.91367761	19.57095218	14.11748184	13.25334076	4.248077977	13.65291456	13.09013466	14.75656588	15.73776684	15.32263135	10.15548916	19.05307036	2.666223352	17.9506982	12.47353884	13.38117089	12.30626643	15.65016095	10.93001889	4.419807121	6.81548318	11.18884649	7.143862694	10.66160384	15.69386698	9.136436977
SH3GLB1	18.9510864	19.28249698	10.63295273	12.29948	13.30991747	9.628323886	13.45696	12.34347216	15.38058064	9.717641721	9.862112151	13.05877518	15.89031	11.74243788	11.60961301	16.42055199	16.42570531	12.2351011	10.95159887	13.20367	10.0861828	9.655397259	9.62305349	9.745249026	11.44410491	12.5507898	13.83241129	16.25961995	12.44770279	14.14979287	10.46068808	10.33842646	8.784849846	9.340153884	8.645087563	17.13808552	10.10954771	10.6418719	7.977435237	13.171793	12.92410515	13.09528609	16.86715677	26.40289537	10.5675862	13.45763406	19.39930457	16.34896666	17.91568549
SIRT1	6.205100048	5.917474794	3.334173592	3.791828	4.395054304	2.767938052	3.28573	4.113038992	4.481075453	3.695369393	3.003127859	5.064905668	5.766698	3.57992005	3.67004134	5.084927533	4.856977566	4.158640975	3.98790131	5.517039	2.784451632	4.471130009	3.3506807	2.729145705	3.742617546	4.248544754	4.993627337	4.711276062	5.782450381	5.370939221	3.332487601	4.210079932	2.169264338	1.987677679	2.25486949	4.83129307	3.008369284	3.603486654	2.322950097	4.753025505	3.881133495	4.881642468	4.807669914	5.94131112	3.021296877	5.152966552	5.684632743	6.239556112	6.063550955
SIRT2	9.503107569	8.171981097	8.36705022	7.846927343	7.083082103	9.433794464	10.56786925	8.362602128	7.723136201	8.454642554	8.248999281	6.773128166	9.129591	8.325842793	7.888522961	8.950824942	8.99191747	7.867378092	7.424018904	7.497874	7.926819551	8.247604004	8.478231884	8.448072187	8.292326916	8.218325278	7.249367266	6.350147794	7.834747785	8.14581164	7.756748676	6.427056174	7.186466378	7.302637038	7.999078848	8.647330331	7.844478327	8.263011918	6.083459658	8.017470467	9.464845399	6.869179538	6.991750958	11.452327	7.940315053	8.245700885	8.193094038	7.651187313	4.910008477
SPHK1	4.44627199	1.130033899	0.343915249	0.1136824	0.209048732	0.413148117	0.5195022	0.284293665	0.307519321	0.375901846	0.246744787	0.215179759	1.17003	1.045228129	0.352875951	1.307437548	0.2196856	0.272393625	0.264349583	0.1725478	0.59800427	0.125467958	0.255264574	0.514410989	0.190133652	0.237211913	4.044936411	0.533473249	0.664633475	0.302234652	0.102478308	0.733504298	0.351748332	0.350579983	0.327217382	0.452925676	0.287517943	0.447516205	0.16972714	0.467033644	0.357923587	0.503111318	1.085292192	1.023244957	0.257865611	2.21033171	0.218574626	0.173072349	0.28326916
SPNS1	0.262016876	0.407541176	0.227729684	0.2415773	0.152079592	0.209808229	0.164101	0.129739987	0.130500628	0.178881518	0.374751599	0.247992024	0.2763117	0.334455788	0.135111359	0.336248532	0.2324219	0.272117174	0.271188614	0.350316	0.154553149	0.225787809	0.334478768	0.173272367	0.422237485	0.184375128	0.520745651	0.187176057	0.111334579	0.24909053	0.164797659	0.096829935	0.217559369	0.155669357	0.217999458	0.142815668	0.231182017	0.224045349	0.155966863	0.24438839	0.159884701	0.313861252	0.248251411	0.162518824	0.149477478	0.54947639	0.322659637	0.333337006	0.263906458
SQSTM1	28.16665008	24.51126058	20.51513009	20.62339	17.13234003	20.04380359	24.49106	19.7866829	21.44717099	20.13384823	19.21004629	17.20677191	20.15551	24.73323914	20.29581347	24.99746775	22.58559	21.99530914	17.0189638	17.8049	25.87402556	22.80184079	19.71631409	20.01147056	20.18551115	20.71757382	23.52344459	15.62040859	15.70324259	24.76026334	17.49005467	18.33630753	17.16566128	15.13590474	19.21058432	15.87078618	19.67412055	24.75052652	18.93062042	27.97645398	20.31490341	17.29613571	18.99026704	26.97292952	18.31071423	39.95138534	26.15750328	22.70925175	34.12155339
ST13	70.06153471	69.69699553	109.1861432	102.7241	92.65158105	83.27669501	110.4476	95.53447861	62.65668248	87.40615694	99.15671445	80.50442219	94.02961	64.46620725	73.21823382	99.97120746	89.58841568	85.60963223	86.18831744	95.49016	79.98599392	90.94316102	103.1784052	64.35730922	79.18131746	90.27655458	60.63829064	46.43645658	89.65654925	107.3987702	103.3810956	103.6419931	68.40385592	88.45891904	68.11434902	58.90379531	73.06595521	84.67359828	67.84784243	90.74979131	98.85363343	86.3739706	54.54820417	128.0647161	102.3815704	66.45345686	106.2434231	95.34632119	74.92830618
STK11	11.35641073	6.673856899	7.40902021	6.363425	6.893102061	6.806684473	8.34046	6.750733818	8.673775707	6.268829028	8.452299845	6.03478946	7.995833	6.611085494	6.99075081	7.126583143	6.359881	7.221449586	6.464711295	6.520023	6.961068806	7.912832408	7.60245848	7.802600242	6.555907611	6.284730257	8.058054553	8.368415263	4.106682645	8.748189393	5.480532119	5.746726061	6.883270278	6.891000542	6.969704544	9.902095582	6.768587045	6.56980842	5.630375181	8.00348506	6.354001535	5.433312558	8.751213561	7.14844705	6.496680122	4.864207563	4.656417906	5.129526178	5.018725509
SUPT20H	2.918316588	3.378847152	2.16727417	2.964997	2.34227662	1.764406412	1.722286	2.182844931	3.339493944	1.912617476	2.702581422	2.663275704	2.551606	2.766780629	1.852009876	3.11664875	2.811350837	2.80565069	2.676549591	3.078827	1.911864534	2.307254263	2.778664077	2.249739882	3.006348889	2.51464264	4.075493696	2.448163663	2.19788713	3.229365585	2.022822003	2.173747515	1.689631052	1.643532575	1.995266717	3.17053936	2.326499823	2.566907149	1.502773431	2.937634504	2.290104225	3.181938769	2.867852639	4.963416384	1.725521256	2.27928928	3.393396808	2.612082325	3.621285162
TBK1	8.007335507	7.033185171	5.420832737	4.102139	10.84177996	3.076893635	9.594658	2.740240539	4.473951201	3.993346149	3.975957346	5.910534295	7.344749	4.425150566	7.036368066	7.084764224	7.691863	4.909833289	5.083546733	6.114982	5.486245165	5.313538299	3.632001899	2.897527321	5.257932625	4.855141379	5.601707903	4.223056613	6.270947028	6.371446977	3.406907955	3.99549645	2.56977727	3.303370311	3.429975169	6.448190399	3.513975798	4.811615737	2.522752542	4.808228482	6.35735416	6.053835626	4.319087349	7.797217723	3.079408994	3.609055728	5.201510039	4.679109604	6.288732386
TM9SF1	1.072271679	1.006101494	0.693555966	0.6396909	0.559113669	0.904082733	0.8120106	0.722996694	1.264873478	0.738641071	0.724927593	0.915586441	0.98475	0.941350865	0.808961486	0.964197244	0.99520172	0.836910356	0.651610165	0.7960699	0.894209519	0.82803421	0.758578642	1.21187426	0.832130392	0.922818656	1.093998621	0.657982054	0.69353452	1.014105716	0.730253181	0.69474952	0.835511252	0.866401734	0.784236956	1.315024806	0.789545474	0.85610856	0.654389196	0.881406736	0.937949448	0.746619354	0.757517745	1.649410548	0.625521371	4.053616933	2.449049908	2.336024898	3.300636867
TMEM74	0.023023242	0.008805827	0	0.03442254	0.031649515	0.04608926	0.07865148	0.040714867	0.009052895	0.016260202	0.014527572	0.038007362	0.008671185	0.045212921	0.017808213	0.040753001	0.06126826	0.061234842	0.009660469	0.05943065	0.018107304	0.025327428	0.070136225	0.029468367	0.009595271	0.025139351	0	0.020558788	0.009782892	0.04804554	0.033416899	0.011602336	0.028675187	0.044362893	0.019815995	0.10353019	0.035847889	0.053691027	0.012848157	0.086420717	0	0.064350466	0.079322472	0.040163672	0.025421579	0.048606151	0.051978445	0.086848529	0.060871854
TNFSF10	145.2159844	100.3599669	62.81888336	47.39243	97.73254495	33.66194722	51.47719	54.20733139	16.4460338	52.34362684	32.28856879	38.27938448	38.98283	37.83785464	104.5190041	66.85204536	92.81899	77.87945233	38.73277694	57.41562	64.45464714	51.15692146	49.88315298	38.15488318	58.43833528	45.62106676	141.5955936	18.52940567	64.61362699	64.57625601	50.08409237	97.93877896	53.2016034	51.39918442	43.67312018	16.94997046	71.58232564	79.56959155	31.50413866	78.80117103	51.83575265	66.09345013	22.23461358	23.96635577	26.47641922	30.58116959	55.70197272	39.26899616	65.8883315
TP53	8.637030643	5.849371256	2.782301587	3.179979	1.895059071	4.03248137	1.590613	5.516528362	9.518039062	2.163781627	3.168771162	3.121020448	3.077051	3.455807108	2.337137285	3.271783674	3.189369	3.553212565	2.726903612	3.170802	3.216091912	2.474395806	3.158811166	6.135998924	4.333600116	2.899917646	8.069308548	6.089613704	2.739942845	3.733961247	3.577089998	2.143664553	3.77732741	2.42725313	3.428773088	3.719409154	3.153956498	3.319799378	2.552824591	4.066686975	3.151928863	3.396996158	6.986191767	8.608403454	3.583271684	8.288782531	11.2011424	7.90158073	19.04660376
TP53INP2	4.945384686	15.59729108	10.66454507	11.19632862	3.036624244	18.5767951	5.414385811	17.63699301	23.90144057	10.20144613	11.24968052	13.6399487	5.215976	26.75850757	4.071594232	14.42701791	11.17313926	9.530085051	14.71828375	15.02827	8.637274144	10.57329965	11.1199591	17.6308533	18.40590677	12.63023458	8.578884642	14.80789278	8.134734193	12.63048834	13.50127098	14.31357474	15.92863901	9.286378317	10.16698325	9.901219765	12.20268977	10.40632548	18.64818459	14.18297423	7.341929685	13.3053416	17.61643423	33.51558681	12.9349225	55.76066293	34.38230968	28.52659537	30.52437714
TP63	0.204383006	0.071373977	0.037237718	0.076394339	0.069222168	0.074120607	0.050594825	0.022000449	0.027952968	0.04393134	0.100929012	0.082149747	0.1372185	0.074165507	0.068733871	0.074714291	0.052024593	0.057398422	0.093215617	0.1146914	0.031449721	0.05376557	0.077343677	0.059712582	0.037034606	0.054983477	0.14872354	0.186472954	0.033982886	0.06490402	0.041917945	0.017912487	0.062716873	0.029964593	0.038241627	0.021795962	0.079557643	0.055261277	0.024794839	0.066711136	0.048801942	0.081607855	0.114809541	0.02066915	0.049059487	0.110686262	0.186029253	0.132110952	0.026850907
TP73	0.087442728	0.045606414	0.044415634	0.044569593	0.005463886	0.059675428	0.016972719	0.046390762	0.056263211	0.054738777	0.063954008	0.039368922	0.02694545	0.035124457	0.055338499	0.065957687	0.025385243	0.049836673	0.060039247	0.03551519	0.042200939	0.045910808	0.046702771	0.083941081	0.049695041	0.030379921	0.168383226	0.090504931	0.020266701	0.066355604	0.030287261	0.036053918	0.089107304	0.043080123	0.035920281	0.053619506	0.074264178	0.041710824	0.033271059	0.036620434	0.036380605	0.047611236	0.118110875	0.117873689	0.042789941	0.018609479	0.020101621	0.028252532	0.00739859
TSC1	1.893210476	4.454533902	3.114288998	3.584013	1.475800314	3.714139718	1.464708	2.235676249	2.871721938	2.54832287	5.266113775	5.338851555	2.063607	4.74029291	1.364454357	3.858734293	4.402719	3.653390633	5.262561969	5.670696	2.090252478	2.659098258	5.626781758	3.192204046	6.129316634	2.801689726	4.693426612	3.147420255	2.220285314	3.788124008	2.623422102	3.134944519	2.996011754	3.151209801	2.855419279	3.419900037	3.154998484	4.165715237	2.356636798	3.552445219	3.086560207	5.706885988	2.935223523	4.837447488	2.82945408	2.400036982	5.404421402	5.086628871	4.627040954
TSC2	1.382438375	2.452300693	2.239004347	3.470097	0.707191272	3.72372487	0.7633601	3.129686225	3.549698156	2.527145644	5.004519929	3.088792258	1.267997	3.551506272	0.861892815	2.520860559	1.893351226	4.177228723	3.567906719	3.385137	1.614486259	2.453263644	4.322860981	4.27105754	4.584376518	2.372692452	3.322215434	4.413724584	1.187494055	3.17298736	2.847628005	2.216119158	3.824598189	2.320765283	3.366990826	1.929260323	3.3447232	3.555086423	3.641214501	2.747083456	1.428986059	3.054991481	4.134215548	4.116422288	3.487142697	4.953055979	6.021726496	6.321351619	4.102232599
TUSC1	7.446489097	3.767727277	3.220708725	3.591529	5.179923466	4.166723796	5.524451	4.607407562	7.429384384	3.896799363	3.235312771	3.172445633	4.521073	5.06092146	4.600879422	4.18056492	3.638543	3.425891595	3.252512172	3.48452	4.164825331	3.397598314	3.830190251	5.494712923	2.961347917	3.399308074	4.814305185	4.722677813	3.27085701	4.858446598	4.326514176	4.096194912	4.749000113	4.550878447	4.181396326	8.373118397	4.106935796	4.299525502	2.598454832	3.545199941	3.432564067	3.052110439	6.920043605	11.4564875	3.603400393	13.09806445	8.698769621	8.308718415	13.77715174
ULK1	1.2150388	1.615559279	1.183674936	1.932606	0.73836659	2.241819593	0.5811994	2.246456755	2.648192994	1.328617687	3.218100865	1.748418548	0.9309461	3.029971833	0.798644074	1.493617591	1.257278	2.318217482	2.215445036	2.343772	1.064287395	1.768324356	2.822005714	2.335268044	2.383052709	1.574406763	2.683750356	3.782291434	0.747840202	1.988740953	1.45039425	1.675302996	2.250490836	1.43563441	2.07023674	1.82267063	2.012630595	1.833271487	1.553995766	1.780369014	0.945079451	1.564769579	3.365353987	2.524434764	1.885019256	3.896695351	6.282736157	6.444792603	6.754423541
ULK2	5.496163209	4.623333293	3.228503485	3.293774449	3.287370321	3.198751157	3.814236762	3.174623994	3.705405313	2.899687772	3.782708229	3.976588867	4.404589	3.361302296	2.854792098	3.894682912	4.411078252	4.186288778	2.849876467	3.172115	2.713803145	3.27637275	3.454746714	3.127206582	3.59518966	3.604769882	4.608825379	3.680882273	3.057666732	4.010543226	2.928114471	2.861450399	2.724563471	2.443335164	2.429483099	3.432717966	2.826589228	3.90459274	1.809817261	3.700086567	4.157824588	3.675519122	4.843741217	6.451241805	2.791200134	2.506121902	3.364497875	2.728126287	2.52902982
ULK3	10.2107291	14.61985847	12.45573667	13.36503	11.09276794	15.24232518	12.97872	11.20727447	11.17809261	13.2651477	19.04943405	11.94235421	13.89256	17.26783495	11.91968089	14.78501589	13.63627	11.76059028	15.12972811	12.11627	13.19777225	15.34642242	17.19229172	12.39999093	14.66645406	14.80391015	15.05544556	8.756070405	10.9027331	15.70582872	11.64841252	12.37031714	12.04472026	13.06812737	12.70415767	9.749874566	13.45645497	14.1098751	9.051800375	13.39719537	14.23166649	12.90056632	10.14973158	9.464918844	13.76535676	9.223228721	9.991118325	8.88307801	5.471870719
USP10	9.134909356	10.52151094	10.30868358	10.0339	5.869742836	11.14337748	6.254649	10.98314749	11.9952315	9.244759756	10.41812133	10.39475855	8.269859	9.219052931	6.501293858	10.35968573	10.16761874	9.551081285	11.12710946	10.36051	6.769340769	8.221371335	10.4120627	11.19175885	12.68130348	8.897856329	10.50953229	8.738908755	8.377722246	11.16313024	11.9820884	8.32035372	10.29540753	8.273609775	8.468033798	9.285204358	8.42544762	9.572646368	9.613732371	10.11640794	9.764774907	11.9674396	9.927818684	17.04203152	12.84553324	11.01001906	17.47014565	14.39422181	16.91924393
UVRAG	4.358852031	3.876731858	2.568473698	3.192244	1.968667596	2.438910563	2.380835	2.54484587	3.907596765	2.518728839	2.80634753	2.919597268	4.363368	3.256034992	1.718024314	3.278634934	3.579766	2.935946529	2.992841165	3.358515	1.714073582	2.43769517	3.045062692	2.339071356	3.259476804	2.622649312	4.177701491	3.533773164	2.441452329	3.20252039	2.591946903	2.327976121	2.264206657	1.898807959	2.311119941	2.64725209	2.51666066	2.776325635	1.821438578	3.134948866	3.060684516	3.235221703	3.637647759	5.032915297	2.443878425	3.641297074	4.862597216	4.456554289	3.810648046
VAMP3	50.93435925	40.03012924	32.64017023	36.93129296	33.94792342	31.14790671	31.27751184	38.14581242	41.63453819	35.51766293	29.06778505	34.02440536	40.6654169	38.12781065	32.4297809	42.09293897	41.9851795	33.98527073	29.79709596	34.57285998	38.72656924	30.84307426	32.96189109	33.64341814	37.16753371	41.59613449	43.30411206	33.05624115	38.41436668	34.61518386	33.50981266	31.62626427	31.96319182	29.73456676	34.46457042	35.25025997	35.11613451	38.51466475	23.07580594	37.40132362	41.03392198	34.68909793	28.52634391	53.92374597	31.03060199	34.1290416	47.22197041	40.07290532	39.16366094
VAMP7	31.00372568	29.92247589	21.54367453	23.41234	42.07383517	13.34108669	36.1579	20.87993051	24.35570828	19.66293733	18.19458314	22.8698378	30.54066	18.74102281	27.08671191	34.52657648	29.16002	23.25188204	19.08109901	21.9109	24.42122879	21.20164984	15.79106451	12.50091059	20.38073402	24.1267166	21.19904339	18.35195621	22.88988842	27.04591889	19.48402564	16.32074052	12.52789561	14.36279235	16.11773722	23.92029105	17.58543613	21.57470335	11.68383033	24.03522839	27.53695349	24.12751594	23.25319522	18.71690363	17.57146562	23.25421614	32.29193451	24.52394895	27.06332521
VEGFA	4.955981725	15.56755343	9.316450442	12.32945	8.872089427	5.677336043	11.41594	8.965054913	3.770504288	9.161606292	12.34613344	12.31690281	7.836781	12.06800778	6.195684466	11.02790407	12.07618	9.503660203	12.90851099	13.85611	6.81599595	12.82873459	12.25553977	3.685278151	12.78695777	11.17885604	4.206170719	40.81924561	6.69793763	14.2122536	7.74020316	7.342194343	6.386059496	6.027805819	6.785567194	5.344263255	8.355099604	8.631571135	5.059195377	9.999806347	8.784027816	10.91096266	16.47134424	166.4931024	6.847489987	8.885952867	10.43132154	10.31527176	3.689211481
VMP1	87.5852449	69.42455254	32.27524554	26.8786039	41.78275129	26.56656453	56.52666524	23.52440932	34.06738064	39.12383147	27.2096211	31.8375493	47.66576788	52.17775616	45.78528334	53.27908924	40.60998945	27.5776693	27.53724589	34.61301032	37.42208968	34.75608786	22.97319794	26.95254597	33.80795771	42.079118	65.50644134	19.10316083	44.31731338	32.96574376	23.44861275	45.45939308	21.29565655	25.30458054	21.27398943	40.03083728	32.44316916	33.92345908	21.80067755	47.16231588	42.76359255	45.48040288	31.16621275	48.64273717	20.68367629	17.01493256	10.16852483	7.718701806	13.47502709
WDFY3	2.238603619	6.157231213	3.420509273	6.263153	2.479828845	3.39172812	1.776977	3.242293267	4.432992463	3.317371035	5.489176826	7.394106136	2.238814	3.393244431	2.517034761	4.544467103	6.28586	6.176197205	5.757449691	5.995002	2.463835167	3.684274945	5.063080789	3.084977413	7.41262873	4.240212604	3.143804293	3.220512622	4.426054669	5.999507492	3.143106806	3.504743539	2.965361846	2.12311359	3.173248351	4.000446283	3.69033887	3.907006985	3.024438589	4.533951811	3.417023887	5.954131959	4.140240869	7.099963681	3.246128642	5.012533576	9.613736007	10.07555169	6.539556929
WDR45	11.22803421	9.755331878	9.566253433	7.729236	8.293297595	9.756567054	8.801808	9.350239199	7.053793444	9.692346992	9.049748572	7.367378809	10.12705	9.838732387	13.35113977	9.171275384	9.660987	8.569386469	6.874359221	6.77823	11.48886654	9.18700714	9.490989958	10.25501838	8.462907929	10.14005126	10.2100681	5.468276551	7.4982777	8.977402209	8.729071356	8.664974074	11.34540877	9.467986397	10.44412527	8.953467192	9.933490785	8.998550338	5.80324484	8.717177025	8.731316056	8.426629569	7.244694849	5.196426032	8.883440971	10.70024928	9.221958118	8.018194662	10.021294
WDR45B	32.94397163	34.60828704	26.08439866	25.65802	31.81844291	21.91186214	37.53116	28.67063849	39.23388432	21.74475178	27.78848844	27.9644742	35.6799	26.78733188	25.1120991	33.31120713	34.35436	26.67543099	22.91566597	25.97954	25.68488935	25.9836943	26.0180452	27.29066674	27.97907674	26.96029684	22.97946851	25.24120141	28.97222686	31.04364036	26.99884588	22.88982494	22.87550561	19.26567962	21.8279923	38.9368398	22.16571855	27.27739721	20.47530804	31.48860318	33.10689927	24.02508603	36.81850109	44.54686839	28.13702299	28.94709562	32.61275748	26.79803141	28.4122646
WIPI1	10.70093454	18.6812931	15.22007766	14.23962559	13.85801088	14.73320009	22.85748693	15.48421344	7.530483088	15.98276388	16.6487791	18.27570665	24.6097	14.89838049	17.18464726	17.71956869	23.19084822	14.0037683	13.7159213	16.46964	20.99500987	17.55363629	13.79090449	10.60307247	18.11662068	14.71842968	13.78165189	7.089719011	14.66545618	15.09499419	15.78592681	15.11903788	12.71297931	9.930808413	12.8666707	6.251984246	12.415813	15.8110581	15.12781242	14.76302644	20.24095421	16.75180164	10.66585609	13.13943145	14.07229166	5.532760193	7.620559235	6.532371719	5.853789658
WIPI2	8.83712649	8.237830608	8.9118668	7.256252	6.616758239	8.722244834	8.761419	7.756047547	7.40707803	7.582240687	8.61337606	6.721373991	8.967803	7.100146071	8.132870009	8.272354794	8.537559	8.892878867	6.758659494	6.300053	7.789253754	8.033878088	8.991062441	9.087671672	8.139914382	8.123942082	8.752476432	6.934709244	7.521529483	8.648491543	7.783229297	6.767456101	8.035111894	7.325655637	9.04028219	7.29355497	8.059347868	7.992746971	6.55118158	8.593500479	8.26657159	7.427371355	7.156213265	6.032622005	7.723595131	7.634569864	10.03741161	9.864594421	11.38185013
ZFYVE1	5.155717823	5.796441121	7.044745598	7.601102	4.570515646	7.52209556	5.512011	5.196753295	4.447216601	6.665309924	7.617143443	6.479222317	6.35194	5.754939786	4.673457608	5.364033154	7.846718	6.370143125	6.563294348	6.655551	5.161853809	7.374591899	7.339598631	5.608358981	8.558462998	6.379292665	5.817408798	4.492366479	5.405228746	6.048191872	6.6542723	6.982983529	5.685442158	5.421234811	6.344660631	4.174459454	6.317126401	6.137812268	4.597877248	6.837114193	6.170235679	8.07996142	4.311746667	3.571493594	7.084974008	4.435554978	8.370518263	9.141134568	9.067141498
[truncated: 607 more columns]
