# Supplementary material for: Development of an Autophagy-Related Gene Prognostic Model and Nomogram for Estimating Renal Clear Cell Carcinoma Survival
Source: J Oncol. 2021 Feb 18;2021:8810849. doi: 10.1155/2021/8810849 (PMC7910047; doi:10.1155/2021/8810849)
Supplement: Supplementary Materials — Supplementary 1 (Figure S1): correlation between ARGs and KIRC patients. (A) Spearman correlation analysis of the 47 differentially expressed ARGs. (B) Principal component analysis of total RNA expression profiles in KIRC patients. Supplementary 2: based on the primary filter criteria mentioned in materials and methods, we identified 220 ARGs. Supplementary 3: based on the primary filter criteria mentioned in materials and methods, the clinicopathological features of 215 KIRC patients were extracted. [file 8810849.f1.zip › 8810849.f1/Supplementary 3 (1).txt]

id	futime	fustat	age	gender	smoking	pharmaceutical	grade	stage	T	M	N
TCGA-B0-5084	222	1	33	1	1	1	3	4	3	1	1
TCGA-BP-4797	1107	0	34	1	3	0	3	3	3	0	0
TCGA-A3-3349	1385	0	34	0	1	0	2	1	1	0	0
TCGA-BP-4332	1133	0	36	1	3	0	2	3	3	0	0
TCGA-AK-3426	885	1	37	1	2	0	3	3	3	0	1
TCGA-CZ-5988	693	0	38	1	1	0	2	1	1	0	0
TCGA-B0-5707	2828	0	39	0	1	0	3	1	1	0	0
TCGA-AK-3436	2044	0	40	1	1	0	2	4	2	1	0
TCGA-BP-4968	1746	0	40	1	3	0	3	1	1	0	0
TCGA-BP-4971	1487	0	40	1	3	0	3	3	3	0	0
TCGA-BP-4354	1034	1	40	1	3	0	4	4	4	1	1
TCGA-A3-3335	1886	0	41	1	1	0	4	2	2	0	0
TCGA-CZ-5469	946	1	41	1	1	0	2	2	2	0	0
TCGA-A3-3351	910	0	42	1	1	0	2	2	2	0	0
TCGA-CJ-4868	646	1	42	1	2	0	3	4	3	1	0
TCGA-B0-5115	797	0	43	1	1	0	3	4	2	1	0
TCGA-BP-4338	2859	0	43	1	3	0	3	1	1	0	0
TCGA-B0-5706	2414	0	45	1	1	0	2	2	2	0	0
TCGA-BP-5007	1140	0	45	1	3	0	2	2	2	0	0
TCGA-A3-3385	1993	0	46	0	1	0	2	1	1	0	0
TCGA-BP-4960	2172	0	46	1	3	0	3	2	2	0	0
TCGA-B0-5399	652	0	46	1	1	0	2	1	1	0	0
TCGA-B0-4688	101	1	46	1	1	0	4	4	4	1	0
TCGA-CJ-4638	431	1	46	0	1	0	4	4	3	1	1
TCGA-BP-4173	1893	0	47	1	3	0	3	2	2	0	0
TCGA-B0-4810	478	1	47	1	1	1	3	3	3	0	1
TCGA-AK-3451	1481	0	48	1	4	0	3	2	2	0	0
TCGA-A3-3370	2274	0	48	0	1	0	2	1	1	0	0
TCGA-B0-4811	1417	1	48	1	1	1	3	3	3	0	0
TCGA-CJ-4644	336	1	48	0	2	0	3	4	3	1	0
TCGA-BP-4174	1879	0	49	1	3	0	3	2	2	0	0
TCGA-CJ-4869	2554	0	49	1	2	0	2	3	2	0	1
TCGA-A3-3387	617	0	49	1	1	0	2	1	1	0	0
TCGA-CJ-4640	1998	0	49	1	4	0	4	3	3	0	0
TCGA-CJ-4639	2308	0	49	0	1	0	2	2	2	0	0
TCGA-B0-4816	1371	1	49	1	1	1	3	2	2	0	0
TCGA-B0-4834	2090	1	49	1	1	1	3	1	1	0	0
TCGA-B0-4824	1657	1	49	0	1	1	3	1	1	0	0
TCGA-BP-5186	693	0	50	0	3	0	2	1	1	0	0
TCGA-B0-5697	1835	0	50	1	1	0	2	1	1	0	0
TCGA-B8-4151	280	0	51	0	1	0	2	3	3	0	0
TCGA-CW-5585	2609	0	51	1	3	0	2	4	3	1	0
TCGA-CJ-4872	1435	0	51	1	1	0	4	1	1	0	0
TCGA-CJ-4636	1924	0	51	1	1	0	3	3	3	0	0
TCGA-CZ-4863	1691	0	51	0	3	0	3	3	3	0	0
TCGA-BP-4351	970	0	51	0	3	0	2	3	3	0	0
TCGA-CZ-5984	1491	0	51	1	1	0	3	1	1	0	0
TCGA-B0-4703	182	1	51	1	1	0	4	4	3	1	0
TCGA-B0-5116	657	0	52	1	1	0	3	3	3	0	0
TCGA-B0-4846	1200	1	52	1	1	1	2	4	3	1	0
TCGA-BP-4331	2454	1	52	1	3	0	2	1	1	0	0
TCGA-B8-5549	194	0	53	1	1	0	3	1	1	0	0
TCGA-B0-5699	2741	0	53	1	1	0	2	1	1	0	0
TCGA-BP-4326	1625	1	53	0	3	0	2	1	1	0	0
TCGA-B0-5088	563	1	53	1	1	1	3	1	1	0	0
TCGA-B0-5092	459	1	53	0	1	1	3	4	1	1	0
TCGA-A3-3373	1621	0	54	0	1	0	3	1	1	0	0
TCGA-BP-4964	1862	0	54	0	3	0	2	1	1	0	0
TCGA-A3-3380	567	0	54	1	1	0	2	1	1	0	0
TCGA-AK-3429	2017	0	54	0	3	0	2	2	2	0	0
TCGA-B0-5108	911	0	54	1	1	0	2	3	3	0	0
TCGA-CJ-6033	224	1	54	0	3	0	4	4	3	1	0
TCGA-B0-4691	139	1	55	1	1	0	3	4	2	1	0
TCGA-B2-5633	358	0	56	1	1	0	2	1	1	0	0
TCGA-BP-5182	1165	0	56	1	3	0	3	1	1	0	0
TCGA-B8-5158	293	0	56	1	2	0	4	3	3	0	1
TCGA-B0-5121	554	0	56	1	1	0	2	1	1	0	0
TCGA-CW-5591	2271	0	56	1	3	0	2	4	3	1	0
TCGA-BP-4334	645	1	56	1	3	0	3	3	3	0	0
TCGA-CZ-4857	1432	1	56	1	3	0	3	4	3	1	0
TCGA-CJ-4876	1955	0	57	1	4	0	3	2	2	0	0
TCGA-B8-4622	181	0	57	1	1	0	3	4	3	1	0
TCGA-B0-5710	1459	0	57	1	1	0	2	1	1	0	0
TCGA-CZ-5456	1558	0	57	1	5	0	3	2	2	0	0
TCGA-A3-3358	1307	0	57	0	1	0	2	1	1	0	0
TCGA-BP-4761	182	0	57	1	3	0	4	3	3	0	1
TCGA-CJ-4891	819	1	57	0	1	1	4	3	3	0	0
TCGA-BP-4346	1493	1	57	1	3	0	3	3	3	0	0
TCGA-B0-4843	320	1	57	1	1	1	3	3	3	0	0
TCGA-BP-4989	118	0	58	1	3	0	3	3	3	0	0
TCGA-BP-5199	1355	0	58	1	3	0	4	2	2	0	0
TCGA-CZ-5985	1629	0	58	1	1	0	2	2	2	0	0
TCGA-B0-4814	168	1	58	1	1	1	3	4	4	1	0
TCGA-BP-4974	211	1	58	1	3	0	4	4	3	1	0
TCGA-B0-4696	866	1	58	1	1	0	3	3	3	0	0
TCGA-CJ-4894	841	1	58	1	1	1	3	3	3	0	0
TCGA-B0-5400	1132	0	59	0	1	0	4	3	3	0	0
TCGA-B0-5097	665	0	59	0	1	1	2	3	3	0	0
TCGA-CZ-4859	1787	0	59	0	3	0	2	1	1	0	0
TCGA-B4-5834	38	0	59	1	4	0	1	1	1	0	0
TCGA-BP-4787	480	1	59	0	3	0	4	4	3	1	0
TCGA-CW-6088	3222	0	60	1	3	0	2	1	1	0	0
TCGA-A3-3362	1559	0	60	0	1	0	2	1	1	0	0
TCGA-BP-4163	2839	0	60	0	3	0	3	3	3	0	0
TCGA-A3-3378	630	0	60	1	1	0	3	1	1	0	0
TCGA-CZ-5989	1599	0	60	1	1	0	2	2	2	0	0
TCGA-CJ-4904	1792	0	60	0	1	0	3	4	3	1	0
TCGA-B8-5159	240	0	61	0	1	0	3	1	1	0	0
TCGA-B0-5695	1420	0	61	0	1	0	2	1	1	0	0
TCGA-B4-5836	141	0	61	0	4	0	2	1	1	0	0
TCGA-B0-5119	59	0	61	0	1	0	2	1	1	0	0
TCGA-CZ-5986	373	0	61	1	1	0	3	1	1	0	0
TCGA-BP-5006	840	0	61	1	3	0	2	1	1	0	0
TCGA-BP-4353	375	1	61	1	3	0	2	1	1	0	0
TCGA-CW-6087	41	1	61	1	3	0	4	4	3	1	1
TCGA-B4-5378	175	0	62	1	4	0	2	1	1	0	0
TCGA-CW-5587	2226	0	62	0	3	0	2	3	3	0	0
TCGA-A3-3357	2688	0	62	1	1	0	3	2	2	0	0
TCGA-BP-4345	1516	0	62	1	3	0	3	3	3	0	0
TCGA-AK-3428	2223	0	62	1	4	0	2	3	3	0	0
TCGA-BP-4771	162	1	62	1	3	0	4	4	3	1	0
TCGA-B0-5094	333	1	62	1	1	1	2	4	3	1	0
TCGA-B8-4148	379	0	63	0	1	0	3	1	1	0	0
TCGA-BP-5201	951	0	63	1	3	0	4	4	3	1	0
TCGA-BP-5010	878	1	63	1	3	0	4	3	3	0	0
TCGA-B0-5080	342	1	63	1	1	1	3	4	3	1	0
TCGA-B0-4837	1378	1	63	1	1	1	3	1	1	0	0
TCGA-CZ-5454	722	1	63	1	5	0	2	4	2	1	0
TCGA-B0-5083	1045	1	63	1	1	1	3	1	1	0	0
TCGA-BP-4165	3037	0	64	0	3	0	1	1	1	0	0
TCGA-BP-4325	2964	0	64	0	3	0	2	1	1	0	0
TCGA-BP-4343	1912	1	64	1	3	0	3	3	3	0	0
TCGA-CJ-4918	93	1	64	1	1	0	4	4	3	1	0
TCGA-B0-5106	1598	1	64	1	1	1	2	1	1	0	0
TCGA-BP-4162	3074	0	65	0	3	0	2	1	1	0	0
TCGA-B0-5701	1732	0	65	1	1	0	4	3	3	0	0
TCGA-B4-5832	155	0	65	1	4	0	2	3	3	0	0
TCGA-CJ-4892	1521	0	65	0	1	1	2	1	1	0	0
TCGA-B0-5705	3668	0	65	0	1	0	2	1	1	0	0
TCGA-CJ-6030	2299	1	65	1	1	0	3	1	1	0	0
TCGA-B0-5107	927	1	65	0	1	1	4	4	2	1	0
TCGA-B0-4690	43	1	65	1	1	0	3	4	4	1	0
TCGA-BP-4335	475	1	65	0	3	0	3	4	3	1	0
TCGA-A3-3307	1436	0	66	1	1	0	3	3	3	0	0
TCGA-B0-5691	3431	0	66	0	1	0	3	1	1	0	0
TCGA-B0-5692	1487	0	66	0	1	0	3	3	3	0	0
TCGA-B0-4701	238	1	66	0	1	0	3	4	3	1	0
TCGA-B8-4143	709	1	66	0	4	0	3	4	3	1	0
TCGA-BP-4160	2881	0	67	1	3	0	2	3	3	0	0
TCGA-A3-3306	1120	0	67	1	1	0	3	1	1	0	0
TCGA-B8-5553	435	0	67	0	4	0	2	1	1	0	0
TCGA-A3-3317	1491	0	67	1	1	0	2	2	2	0	0
TCGA-CJ-4643	1793	0	67	0	2	0	3	2	2	0	0
TCGA-B4-5377	365	0	68	0	4	0	3	4	3	1	0
TCGA-BP-4995	1371	0	68	1	3	0	3	1	1	0	0
TCGA-AK-3425	3343	0	68	1	1	0	2	1	1	0	0
TCGA-CZ-4854	1404	1	68	1	3	0	2	1	1	0	0
TCGA-BP-4158	3377	0	69	1	3	0	2	1	1	0	0
TCGA-B0-5113	359	0	69	0	1	0	2	3	3	0	0
TCGA-B0-5696	1727	0	69	1	1	0	4	3	3	0	0
TCGA-CZ-5452	1556	0	69	1	3	0	2	2	2	0	0
TCGA-CJ-4900	1714	1	69	0	1	0	4	4	4	1	1
TCGA-B0-5109	587	1	69	1	1	0	4	3	3	0	1
TCGA-B0-4838	834	1	69	0	1	1	3	1	1	0	0
TCGA-B8-4620	226	0	70	0	3	0	2	3	3	0	0
TCGA-BP-5169	193	0	70	1	3	0	4	1	1	0	0
TCGA-BP-4159	2601	1	70	1	3	0	2	1	1	0	0
TCGA-BP-4340	562	1	70	0	3	0	2	1	1	0	0
TCGA-BP-4799	1133	1	70	1	3	0	3	3	3	0	0
TCGA-B8-5550	434	0	71	1	2	0	3	3	3	0	0
TCGA-B0-5110	1092	0	71	0	1	0	2	1	1	0	0
TCGA-B0-5702	1605	0	71	1	1	0	2	1	1	0	0
TCGA-B0-5694	480	1	71	1	1	0	3	3	3	0	0
TCGA-A3-3367	2270	0	72	1	1	0	3	1	1	0	0
TCGA-BP-5198	603	0	72	1	3	0	3	3	3	0	0
TCGA-CJ-4890	2085	0	72	1	1	1	4	4	3	1	0
TCGA-BP-4768	400	0	72	0	3	0	2	1	1	0	0
TCGA-B0-5120	493	0	72	0	1	0	2	1	1	0	0
TCGA-B0-4693	77	1	72	0	1	0	4	3	3	0	0
TCGA-BP-4170	2343	1	72	0	3	0	2	1	1	0	0
TCGA-BP-4985	952	1	72	1	3	0	4	3	3	0	0
TCGA-B0-5703	1203	0	73	1	1	0	3	1	1	0	0
TCGA-B8-4154	255	0	73	0	3	0	2	1	1	0	0
TCGA-CJ-4874	2283	0	73	0	1	0	3	1	1	0	0
TCGA-BP-4770	329	1	73	0	3	0	4	4	4	0	0
TCGA-B0-4842	1724	1	73	0	1	1	4	3	3	0	0
TCGA-CZ-5451	1668	0	74	1	3	0	3	2	2	0	0
TCGA-BP-4795	620	0	74	0	3	0	2	1	1	0	0
TCGA-CW-5584	164	1	74	1	3	0	3	3	3	0	1
TCGA-B0-4699	110	1	74	1	1	0	4	4	4	1	0
TCGA-A3-3352	561	1	74	1	1	0	3	3	3	0	0
TCGA-BP-4352	344	1	74	0	3	0	4	4	3	1	0
TCGA-B0-5713	1865	0	75	0	1	0	3	3	3	0	0
TCGA-A3-3329	1624	0	75	1	1	0	2	1	1	0	0
TCGA-BP-4986	785	0	75	1	3	0	3	1	1	0	0
TCGA-B0-4710	96	0	75	0	1	0	3	3	3	0	0
TCGA-B0-4945	2145	1	75	0	1	1	2	1	1	0	0
TCGA-BP-4327	109	1	75	0	3	0	2	2	2	0	0
TCGA-BP-4329	845	1	75	1	3	0	2	3	3	0	0
TCGA-BP-4967	205	0	76	1	3	0	2	3	3	0	0
TCGA-B0-5085	770	1	76	0	1	1	3	3	3	0	0
TCGA-A3-3347	1610	1	76	0	1	0	2	3	1	0	1
TCGA-BP-4169	701	1	76	0	3	0	2	2	2	0	0
TCGA-B0-5700	1082	0	77	1	1	0	2	1	1	0	0
TCGA-B0-5075	637	1	77	0	1	1	2	3	3	0	0
TCGA-B0-5077	1317	1	77	1	1	1	3	1	1	0	0
TCGA-B0-4827	885	1	77	0	1	1	4	3	3	0	0
TCGA-B0-4852	1121	1	78	0	1	1	2	2	2	0	0
TCGA-A3-3343	945	0	79	1	1	0	3	2	2	0	0
TCGA-A3-3328	1385	0	79	1	1	0	2	1	1	0	0
TCGA-BP-5191	967	0	79	1	3	0	2	3	3	0	0
TCGA-B2-5641	324	0	79	1	1	0	3	1	1	0	0
TCGA-BP-4342	2256	1	79	1	3	0	3	2	2	0	0
TCGA-B0-5081	362	1	79	0	1	1	2	3	3	0	0
TCGA-B0-4839	1639	1	80	0	1	1	2	1	1	0	0
TCGA-B0-4817	1019	1	81	1	1	1	3	3	3	0	0
TCGA-B0-5095	245	1	81	1	1	1	3	3	3	0	0
TCGA-A3-3359	2504	0	82	0	1	0	2	1	1	0	0
TCGA-B0-4833	2386	1	82	0	1	1	2	1	1	0	0
TCGA-AK-3450	1508	0	85	0	3	0	2	1	1	0	0
TCGA-CJ-4873	1776	0	85	0	1	0	3	3	3	0	0
TCGA-A3-3331	1257	0	86	0	1	0	2	1	1	0	0
TCGA-CZ-5467	73	1	86	0	1	0	4	3	3	0	0
TCGA-CZ-4864	1315	1	86	1	3	0	3	2	2	0	0
TCGA-B0-4823	454	1	88	1	1	1	2	1	1	0	0
